# Supplementary material for: Genome-wide investigation of WRKY gene family in pineapple: evolution and expression profiles during development and stress
Source: BMC Genomics. 2018 Jun 25;19:490. doi: 10.1186/s12864-018-4880-x (PMC6019807; doi:10.1186/s12864-018-4880-x)
Supplement: Supplementary file 1 — List of the 54 AcWRKY genes identified in this study. (XLSX 60 kb) [file 12864_2018_4880_MOESM1_ESM.xlsx]

## Sheet: WRKY gene information
Additional file 1 List of the 54 AcWRKY genes identified in this study
Group	Gene Name	Gene ID	ORF length（bp）	Size（aa）	MW(Da)	pI	Predicted Subcellular location	Chromosome No.	Conserved motif	Zinc finger Domain pattern	Zinc finger Domain type
I	AcWRKY32	Aco000069.1	1866	621	66405.6	6.03	Nuclear	12	WRKYGQK, WRKYGQK	C-X4-C-X23-H-X-H, C-X4-C-X22-H-X-H	C2H2, C2H2
I	AcWRKY29	Aco000547.1	1383	460	50268.3	8.98	Nuclear	12	WRKYGQK, WRKYGQK	C-X4-C-X23-H-X-H, C-X4-C-X22-H-X-H	C2H2，C2H2
I	AcWRKY4	Aco000831.1	2043	680	73886.7	5.24	Nuclear	2	WRKYGQK, WRKYGQK	C-X4-C-X23-H-X-H, C-X4-C-X22-H-X-H	C2H2，C2H2
I	AcWRKY13	Aco003120.1	2082	693	75113	5.5	Nuclear	6	WRKYGQK, WRKYGQK	C-X4-C-X23-H-X-H, C-X4-C-X22-H-X-H	C2H2，C2H2
I	AcWRKY37	Aco003738.1	1815	604	64257.2	5.94	Nuclear	15	WRKYGQK, WRKYGQK	C-X4-C-X23-H-X-H, C-X4-C-X22-H-X-H	C2H2，C2H2
I	AcWRKY36*	Aco003842.1	1350	449	48245.1	8.44	Chloroplast	15	WRKYGQK, WRKYGQK	C-X4-C-X23-H-X-H, C-X4-C-X22-H-X-H	C2H2，C2H2
I	AcWRKY47*	Aco008206.1	1401	466	50701.7	8.81	Nuclear	19	WRKYGQK, WRKYGQK	C-X4-C-X22-H-X-H,C-X4-C-X22-H-X-H	C2H2，C2H2
I	AcWRKY35	Aco006470.1	1575	524	55549.7	7.17	Nuclear	14	WRKYGQK, WRKYGQK	C-X4-C-X23-H-X-H, C-X4-C-X22-H-X-H	C2H2, C2H2
I	AcWRKY19	Aco008522.1	1050	349	39503.7	8.23	Nuclear	9	WRKYGQK，WRKYGQK	C-X4-C-X23-H-X-H, C-X4-C-X22-H-X-H	C2H2，C2H2
I	AcWRKY9	Aco011109.1	1671	556	60773.8	6.85	Nuclear	4	WRKYGQK，WRKYGQK	C-X4-C-X23-H-X-H, C-X4-C-X23-H-X-H	C2H2，C2H2
I	AcWRKY34*	Aco012507.1	1614	537	59094.6	6.93	Nuclear	13	WRKYGQK，WRKYGQK	C-X4-C-X23-H-X-H, C-X4-C-X22-H-X-H	C2H2，C2H2
I	AcWRKY52	Aco027950.1	1674	557	60824.8	7.17	Nuclear	Random	WRKYGQK，WRKYGQK	C-X4-C-X23-H-X-H, C-X4-C-X23-H-X-H	C2H2，C2H2
IIa	AcWRKY46	Aco008200.1	909	302	33062.3	8.63	Nuclear	19	WRKYGQK	C-X5-C-X23-H-X-H	C2H2
IIa	AcWRKY2*	Aco016930.1	936	311	34591.8	8.18	Nuclear	2	WRKYGQK	C-X5-C-X23-H-X-H	C2H2
IIb	AcWRKY30	Aco000436.1	1500	499	53546.5	6.88	Nuclear	12	WRKYGQK	C-X5-C-X23-H-X-H	C2H2
IIb	AcWRKY3	Aco001352.1	1344	447	50328.7	5.22	Nuclear	2	WRKYGQK	C-X5-C-X23-H-X-H	C2H2
IIb	AcWRKY42*	Aco005906.1	1626	541	58226.4	6.22	Nuclear	16	WRKYGQK	C-X5-C-X23-H-X-H	C2H2
IIb	AcWRKY39	Aco006201.1	1665	554	59545.7	8.07	Nuclear	16	WRKYGQK	C-X5-C-X23-H-X-H	C2H2
IIb	AcWRKY22*	Aco009876.1	1857	617	65708.5	7.53	Nuclear	10	WRKYGQK	C-X5-C-X23-H-X-H	C2H2
IIb	AcWRKY33	Aco022888.1	1698	565	59148.8	6.15	Chloroplast	12	WRKYGQK	C-X5-C-X23-H-X-H	C2H2
IIb	AcWRKY6	Aco022106.1	1542	513	55417.8	6.7	Nuclear	4	WRKYGQK	C-X5-C-X23-H-X-H	C2H2
IIc	AcWRKY7	Aco002567.1	930	309	32979.1	5.78	Nuclear	4	WRKYGQK	C-X4-C-X23-H-X-H	C2H2
IIc	AcWRKY44*	Aco003674.1	546	181	20684.2	9.47	Nuclear	17	WRKYGQK	C-X4-C-X23-H-X-H	C2H2
IIc	AcWRKY26	Aco005568.1	651	216	23360.4	8.83	Nuclear	11	WRKYGQK	C-X4-C-X23-H-X-H	C2H2
IIc	AcWRKY28	Aco005719.1	609	202	21779.9	6.83	Nuclear	11	WRKYGKK	C-X4-C-X23-H-X-H	C2H2
IIc	AcWRKY43	Aco005897.1	555	184	20803.8	6.83	Nuclear	16	WRKYGKK	C-X4-C-X23-H-X-H	C2H2
IIc	AcWRKY38	Aco006221.1	1011	336	36881.8	6.15	Nuclear	16	WRKYGQK	C-X4-C-X23-H-X-H	C2H2
IIc	AcWRKY23	Aco009877.1	3963	1320	144528	5.33	Nuclear	10	WRKYGKK	N/A	N/A
IIc	AcWRKY18	Aco008510.1	489	162	18254.5	7.71	Nuclear	9	WRKYGQK	C-X4-C-X23-H-X-H	C2H2
IIc	AcWRKY5	Aco012874.1	612	203	23196.8	8.49	Nuclear	3	WRKYGQK	C-X4-C-X23-H-X-H	C2H2
IIc	AcWRKY49	Aco016066.1	630	209	24371.1	7.2	Nuclear	21	WRKYGQK	C-X4-C-X23-H-X-H	C2H2
IIc	AcWRKY11	Aco014348.1	591	196	22553.4	9.98	Nuclear	5	WRKYGQK	C-X4-C-X23-H-X-H	C2H2
IIc	AcWRKY24*	Aco005341.1	960	319	35286.2	5.85	Nuclear	11	WRKYGQK	C-X4-C-X23-H-X-H	C2H2
IIc	AcWRKY10	Aco016822.1	927	309	34401.2	5.11	Nuclear	4	WRKYGQK	C-X4-C-X23-H-X-H	C2H2
IId	AcWRKY15	Aco005240.1	1041	346	38557.7	9.86	Nuclear	7	WRKYGQK	C-X5-C-X23-H-X-H	C2H2
IId	AcWRKY48*	Aco008276.1	969	322	34584.3	9.96	Nuclear	19	WRKYGQK	C-X5-C-X23-H-X-H	C2H2
IId	AcWRKY1	Aco009662.1	1044	347	38951.6	9.92	Nuclear	1	WRKYGQK	C-X5-C-X23-H-X-H	C2H2
IId	AcWRKY54	Aco031477.1	990	329	35544.6	10.08	Nuclear	Random	WRKYGQK	C-X5-C-X23-H-X-H	C2H2
IId	AcWRKY12	Aco021320.1	990	329	34497	9.78	Nuclear	6	WRKYGQK	C-X5-C-X23-H-X-H	C2H2
IId	AcWRKY16	Aco011731.1	921	306	34213	9.02	Nuclear	8	WRKYGQK	C-X5-C-X23-H-X-H	C2H2
IId	AcWRKY20	Aco017401.1	993	330	36738.6	9.82	Nuclear	9	WRKYGQK	C-X5-C-X23-H-X-H	C2H2
IIe	AcWRKY27	Aco005587.1	867	288	30818.2	5.88	Nuclear	11	WRKYGQK	C-X5-C-X23-H-X-H	C2H2
IIe	AcWRKY41	Aco006038.1	795	264	29210.1	5.16	Nuclear	16	WRKYGQK	C-X5-C-X23-H-X-H	C2H2
IIe	AcWRKY40	Aco006054.1	954	317	35417.9	5.87	Nuclear	16	WRKYGQK	C-X5-C-X23-H-X-H	C2H2
IIe	AcWRKY21	Aco026741.1	1206	401	43503.3	5.35	Nuclear	9	WRKYGQK	C-X5-C-X23-H-X-H	C2H2
IIe	AcWRKY17	Aco017007.1	1266	421	45970.2	5.45	Nuclear	8	WRKYGQK	C-X5-C-X23-H-X-H	C2H2
III	AcWRKY31	Aco000358.1	1101	366	40118.1	5.78	Nuclear	12	WRKYGQK	C-X7-C-X23-H-X-C	C2HC
III	AcWRKY45	Aco001643.1	981	326	34473.2	5.17	Chloroplast	18	WRKYGQK	C-X7-C-X23-H-X-H	C2HC
III	AcWRKY25	Aco005520.1	1047	348	38278.7	6.46	Nuclear	11	WRKYGQK	C-X7-C-X23-H-X-C	C2HC
III	AcWRKY14*	Aco005184.1	369	122	13675	9	Nuclear	7	WKKYGQK	C-X4-C-X24-H-X-H	C2H2
III	AcWRKY51	Aco007123.1	522	273	31076.5	5.32	Nuclear	23	WRKYGQK	C-X7-C-X23-H-X-C	C2HC
III	AcWRKY50	Aco007122.1	864	287	32212.7	5.6	Nuclear	23	WRKYGQK	C-X7-C-X23-H-X-C	C2HC
III	AcWRKY8	Aco011148.1	1149	382	40345.1	6.09	Nuclear	4	WRKYGQK	C-X7-C-X23-H-X-C	C2HC
III	AcWRKY53	Aco028684.1	822	273	31074.5	5.21	Nuclear	Random	WRKYGQK	C-X7-C-X23-H-X-C	C2HC
N/A, not avaiable
*The sequences have been manually curated

## Sheet: WRKY gene sequences
Additional file 1 List of the 54 AcWRKY genes identified in this study
Gene Name	Gne ID	Sequence Type	Sequences
AcWRKY1	Aco009662.1	CDS	ATGGAAGAGGTGGAAGAAGCCACCAGAGCTGCTGTAGAGAGGAGCCACAGAGTGCTCAACCTGCTGTCCCAATCCCAAGACCAACTCCTCCCTTACAGAAATCTAAGAGCAGAAACAGAGGAAGCTGTTTCCAGGTTCAGAAGAGTTGCTTCCTTACTTGGTAATGATGGTGTGGTGGGTCATGCAAGGGTTAGGAGGGTGAAGAATCCTCTCCCCTCTTTCAACCATAAGCTCTTCTTAGAGAGCCCCATGCCATCCAGACCAATCCCTTCTCCCATGCCTCTCCAGCTTCTCCCTAGAAATAGTGTCGAGAACCCGGTAAAAGAGCTTGTTCCTACCGCGAAGTTCCCTTCTCAAAGGATGTATTTATTAGAGAACCCGTCGGTATTGGAAATGGCT…
		Protein	MEEVEEATRAAVERSHRVLNLLSQSQDQLLPYRNLRAETEEAVSRFRRVASLLGNDGVVGHARVRRVKNPLPSFNHKLFLESPMPSRPIPSPMPLQLLPRNSVENPVKELVPTAKFPSQRMYLLENPSVLEMAPPVAHRLHLNQMFQLEQQQQQQQQQKRLQSEMLRRSNSGINIKFDSSNCTVATASSSKSFLSSLSMDGSIASLDGKPFQTPFQLISGSQSSNTMDMHLPPKRRCLGKGQDGSGRCASGAKCHCSKKRKLRVKRSIKVPAISNKLADIPADEYSWRKYGQKPIKGSPHPRGYYKCSSVRGCPARKHVERCVDEPSMLIVTYEGEHNHGKLLNQPA*
AcWRKY2	*Aco016930.1	CDS	ATGGAGTCGGCGTGGTTCGATGACCCCTCGCTAAGCCTCGACCTCACCGTTGGGCCCCTCCCGTCGCCCGATCGAGCTACGAAAGAAATGGAAAGCGATCGCTTGCGTGTTCGAGGGGATTCAGCGACGAAAGAAGAGGCCGAGAATTTGGAAGATAGGCTTAATAAGATGAACGAGGAGAACAAGAGACTTACGAAAATGCTCGACGCGATGTACGCGAGCTACACCGACCTCCACAGCCGCTTTTTCAGTCTCGCGAGCTTGTCGCCTTCTCCGAGAGAAGCGTCGCCCGGGAGGAAAAGGAAGATCGACGGCCTCAACGTGATCGTCGTCGACGACAAGCCTAACGGGAGGGCTAGCGAGCTCATCGAGAGCTCCCCGAGCGACGATTCGTGCAAG…
		Protein	MESAWFDDPSLSLDLTVGPLPSPDRATKEMESDRLRVRGDSATKEEAENLEDRLNKMNEENKRLTKMLDAMYASYTDLHSRFFSLASLSPSPREASPGRKRKIDGLNVIVVDDKPNGRASELIESSPSDDSCKRWREEPKSKVTKVYVRTDPADSSLMVKDGYQWRKYGQKVTRDNPSPRAYFRCSFAPTCPVKKKVQRSAEDKSILVATYEGEHNHGHRSPGEAANGSGKNGAPYPCSVAISPSGPMITLDLTRQGPWPDVARACREMESPDFRRTLVDQMASSLVKDANFTAALATAISGRIFQHSTTD
AcWRKY3	Aco001352.1	CDS	ATGTCAACAAAGAAGAAGAAAGGGGAGAAGATCAAGATAATGCAAGTAGATCTCTCGTTGAAGATGGAGGAAGAACAAAAAAGAAGAGGAGATGATGAACACCATGAAGAAGAAGAAGAAGAAGAAGAGATCAAAGCGGATGAAAATGATGAAGGCAGCGACGACGATGACCACAACGTAGTCGAAGAAGATGGAGAGAAAAGAGAAGATGAAAACAATAAAGAGGGAGATAAAGAAACCAAGAGAGAGGTGGGACAAGATGCAAAACAAGAGAAGCCCATGGTTGATAATATTGTATCTAATGAGTTGTGCATGTTGCAAACCGAGATGGATCGAATGAAGGAAGAGAACGAGCTGCTGCGGAAGGCCGTCGACCGCACCATGAAGGATTACTACGAT…
		Protein	MSTKKKKGEKIKIMQVDLSLKMEEEQKRRGDDEHHEEEEEEEEIKADENDEGSDDDDHNVVEEDGEKREDENNKEGDKETKREVGQDAKQEKPMVDNIVSNELCMLQTEMDRMKEENELLRKAVDRTMKDYYDLQMKFAAVQKADHHQQREPRVFLSLGGDDNREPKRARETIEGDHQEQAKPLLLSNYRGGDTKEAKELGLSLSLQTFEEPHEKDSSMKELASSWLTLESNKLQAAATAAELAGITSQSINPANRKTRVSVRARCQGPTMNDGCQWRKYGQKVAKGNPCPRAYYRCTVAPGCPVRKQVQRCLEDMSILITTYEGTHNHPLPVGATAMASTTSAGPNYMLMSGANSSSTSNIIPESFSNQIHSSYLSPYLLNSSPNLPTLNSFASSPST…
AcWRKY4	Aco000831.1	CDS	ATGGCCGAGGCAAATGATTGCCTCGCCGTGATCGGCGACTGGACGCCAAATCCGAGCCCAAGAACACTAATTTCAAACTTTTTGAATGAGAATTTTGGTTCAAAACCATTCCCCGATCCATTACAAGAGAATGGAAGTAATGGAGATGATGTTCATGGATCTGAAGATCAACAAATGGTCGCGAGTCCGAAGGAAGAAGAGGCTCGCCAGCCGAAGGCGCAATTCTTCAACAATCTTCCTCTGCAACCGAATATATTTAATTTCCAGAAACCGAACACAAACGGCGGTCTTTCTGAGAGAATGGCGGCGAGAGCCGGGCTTAATTTACCGAAGCTCAATATGTCTCGGACATTTCCGACGAATGTAGTTAGCTCGTCTGCAGAGGTTCAATCTCCTTAC…
		Protein	MAEANDCLAVIGDWTPNPSPRTLISNFLNENFGSKPFPDPLQENGSNGDDVHGSEDQQMVASPKEEEARQPKAQFFNNLPLQPNIFNFQKPNTNGGLSERMAARAGLNLPKLNMSRTFPTNVVSSSAEVQSPYLTIPPGLSPTTLLESPVFLSNSLGQPSPTTGKFSFLQNCNSNSMTISLPDEIEDEPLEDVPEEFAFKPPLESKPAYLSSAENTDSPVMNYLPISPSLEENNVHVGQDIEIPKNQSQQELNSSSPPNDNQQDGGEADPQGENSSQAVGTPAEDGYNWRKYGQKQVKHSEFPRSYYKCTHPNCSVKKKVERSHEGHITEIIYRGKHNHPKPSSSRRTGAPPSQNGNAQDWQGDVAQNRNAQDWQGDGIEATSLAAAEFGDPSDAIDVS…
AcWRKY5	Aco012874.1	CDS	ATGGAGGGAAGTGATCAAGGAGTCGGTGTTCCGAGTTTCTATGTGCTCGAAGTTAATCCTCCTCCGCTTCCGACCCAGATGCAGGAAGTGGAGTTCCCCCAACCAGTAGAGCATGTTCCGACGCACGGCGGTCGTGCAAATCCGTCGCCGATTTCCGGTTATTCTTTTCAGAACTCCGCCGACTTCAGTATAAGTGAGAAGCCCCAAGAGGTGGGAACATCTTTAGAACCAAAAGATGGGAATGATCAGATAATTAGCTCCAGTAAGGATGGTGCTAATTCATGGTGGAAGAGGTCGGCGACGACGGAGAAGAGCAAGATGAAGGTGAGGAGGAAGATGAGGGAGCCAAGGTTTTGCTTCCAAACTAGAAGTGATGTTGATGTGTTAGATGATGGATAC…
		Protein	MEGSDQGVGVPSFYVLEVNPPPLPTQMQEVEFPQPVEHVPTHGGRANPSPISGYSFQNSADFSISEKPQEVGTSLEPKDGNDQIISSSKDGANSWWKRSATTEKSKMKVRRKMREPRFCFQTRSDVDVLDDGYKWRKYGQKVVKNSLHPRSYYRCTHTNCRVKKRVERLSEDCRMVITTYEGRHTHSPCDDTNSSEHNCFSSF*
AcWRKY6	Aco022106.1	CDS	ATGGAGAGGTGCAAGGAAATGATACTCTTGCACTCAGGCAGATTCTCGCGCCGTGATTCCCACGGCGGCGGTGACGATGTCGATCGGGCGTGCAACAAGATCAAGGAGGTGGATTTCTTCTCGGAGAGTCGCGAGAGGAAGCTTGATGAAGCCGGTGGATTACGAGACTGCCGTGGAGGAGATGGCTCGTTGGCTTGCGGCGACGCCGGCGACATTAACACTGGTTTGGCCCTTACCGTGCACTCCGTGGGCGCTCCGACAGCTGAAGAGGAGGAGGACAAACCGAACAACAAGATGCATCTGATTACAATTCAAGATGAGCTAAATCGATTAGGGCATGAGAATCGGAGACTGAGAGGCATGCTGGATCAGCTCACCAGAAATTACAGCGCCCTATAC…
		Protein	MERCKEMILLHSGRFSRRDSHGGGDDVDRACNKIKEVDFFSESRERKLDEAGGLRDCRGGDGSLACGDAGDINTGLALTVHSVGAPTAEEEEDKPNNKMHLITIQDELNRLGHENRRLRGMLDQLTRNYSALYNQFLLVMQQKANETQHIQKENQTDPSNPVRLSAQQFLDPRPTSLQETNEHTNGDEEEHSPSLKNSSDGPSEREINIPFNRRKISVEEGPLDQQISPSWRDNNSPRQAQERSTDSMHELPCRKARVSVRARSDAPMISDGCQWRKYGQKMAKGNPCPRAYYRCTMAIGCPVRKQVQRCAEDKTVLVTTYEGNHNHPLPPAAAAMANTTSAAATMLLSGTANTTRDSSLMMGSASAAAPLFGHPLVPFASSLATLSASAPFPTITLDL…
AcWRKY7	Aco002567.1	CDS	ATGATGACGATGGGGAACAGAGAAGAAGAAATGGAAGTAGCGGCGTCGATCTTACCTTTCTCCGATCATCTCCCCTCCACCCTCTCCGGGATCTTCGACTCCGCCGCGGACGGAGGCGGCGCCGCGGCCGCCATGGTCGGCGATCGAAGCTCAGTCGGCTTCCTCGAGCTCCTCGGCTTACAGGACCTCCCCAGGCTCCTCTTCGATCTACCTCCGCCGCCGCCGCCGCCGCGGTGCTCCGCGGCTGCGTCGGAGACCTCGGACGCCGTAAACCTCCCCGCGACGCCGATCTCGTCGTCGATCTCCTCCTCGTCCGATGAGGCCATTAACGACGCCGATGGAGCTAAGAACGCTGCGATCGCGCCCGCGAAGGAGGAGAGCGAGGAGGAGGCGAAGTCC…
		Protein	MMTMGNREEEMEVAASILPFSDHLPSTLSGIFDSAADGGGAAAAMVGDRSSVGFLELLGLQDLPRLLFDLPPPPPPPRCSAAASETSDAVNLPATPISSSISSSSDEAINDADGAKNAAIAPAKEESEEEAKSEKAGAAVGMGEKIRKGQKRQREPRFAFKTQSEVDQLEDGYRWRKYGQKAVKNSPFPRSYYRCTSAACGVKKRVERSSDDPTVVVTTYEGRHTHPSPVLPRGAHPALHPTPLRGAAAELGFAPPPALPLPLRPAYLNGYLRPPPLDFRHVSSAPTGACDGLLEDVVASDVIRRIKEE*
AcWRKY8	Aco011148.1	CDS	ATGGATGCAACCCTAGTTCAGATCCTAGAAGCTTGCAATTTAGCCAAGGCGCTTGAAGCGGAGCTCGCGACGTTACAAAACCATCCCCACTACCTCTTGAGCTCGTGCGAGAGGGTCGTCGAAGCTTTCCACAAAGCCATCGAATCGATGCGATCTCTGTATCCCTCGCCTTTAGCTGCGAGTGCAGGTTTGCTCTACGGAGGAGGCGAAGGGAGCTCCCGCGGCGGAAGCCGAATGCAAGAAGTGAATATTCTCGACACTCGAGCCTTAGAGGGGGCGGATAATCCGTTCTTCGGTCGCGGGCCGGAGGAAACTACTGCGCTGGGCCTGCCGCAGCTCGGCCTGGAGATCCAGATGCCAGGGGCGATGGCGCCGGCGGCGGCGGCGACGGCAGAGCTT…
		Protein	MDATLVQILEACNLAKALEAELATLQNHPHYLLSSCERVVEAFHKAIESMRSLYPSPLAASAGLLYGGGEGSSRGGSRMQEVNILDTRALEGADNPFFGRGPEETTALGLPQLGLEIQMPGAMAPAAAATAELAGAPGYTGGPQTEVRPFRGRRAEAEGPPRQPRIPAGSPRRVRAVRTGNSVHPPDDGYTWRKYGQKNILGSRYPRSYFRCTHRNFYGCEAKKRVQLLDDDPYTYEVTYCGTHTCLTSTTPLLVPPLPLPTTIITTIATTTTATGPTVPFTSGGPSMGNPEGPTAASLAEAMMITGQAPPLSTSIQLGSWLTRGLEGGSSHSGPSHAQGGGGSRDAEWPVADLADAMFNSGSSGSSMDAIFPSTRQDNQNN*
AcWRKY9	Aco011109.1	CDS	ATGGGTTCTTCTACAGGGAGCTTAGAGCACACCACTAACACCACTCTCTCTCCTTTCTCATTCACCACGCCCTTCGCCACCTCCTTCTCCGAGCTCCTCGCCGGAGTCAGCGATGAAGACCGATCAAAATCCCCTACATCTCGCGCGGGCGGCGGAGGCGGCTTCGGCAGCGGCGTGCCCAAGTTCAAGTCCACCCCCCCGCCGTCGCTGCCGCTCTCGCCGCCTCCCATCTCCCCTTCCTCCTACTTCGCCATCCCCGCCGGCCTCAGCCCCGCCGAGCTCTTGGACTCTCCCGTCCTCTTATCGTCCCACAACATGATGTTTCCATCTCCCACCACTGGTACTTTCCCAGCACAAGCTTTCAATTGGCGACCCAACAACTCCAACAATTCTCAGCCT…
		Protein	MGSSTGSLEHTTNTTLSPFSFTTPFATSFSELLAGVSDEDRSKSPTSRAGGGGGFGSGVPKFKSTPPPSLPLSPPPISPSSYFAIPAGLSPAELLDSPVLLSSHNMMFPSPTTGTFPAQAFNWRPNNSNNSQPGVFKDENRAYSDFSFHTNTKPQISNTSMFQPLPTTNSKEEFAPQNSNTKDDIAVAAAAAPEIPVPNILREPRKSDDGYNWRKYGQKQVKGSENPRSYYKCTYPNCPTKKKVERSLVDGRITEIVYKGTHNHPKPQNTRRSSASSASSAPPQALQSSAPINSEASDSFGGAMDSVATPENSSISFGDDEIDASAPRSNLEGEEIDEDEPDAKRWKKEGENEGASAAGNRTVREPRVVVQTTSDIDILDDGYRWRKYGQKVVKGNPNP…
AcWRKY10	Aco016822.1	CDS	ATGATGGATGAGTTAGATGAGATGGAGCAAAATTGGCATGATGGGTTGGGAGAGGAACTCATGAGAGAGCTCCTCGACAACACCACACCGCTCTTCTTCTCACCGCAGGTCGCGGAAGCAGAGGAGGATTCGCATCGCGAATCAGTCGTGAACAAGCTAATCTCGACGGTCTATTCGGGCCCGACGATCGGCGATATAGAGAGCGCGCTGTCTCTAACTAGCCAGAGCAGTGACACAGAGAATCAAAACAATTCTAGACCCATAGTTTCTTTAACAGAGAAAGGGTTGAGTAAGATGGAGAACAAGTACACACTGAGGATAAAGACATGTGGGAACGGGCTCAGTGATGATGGTTACAAGTGGAGAAAATATGGCCAAAAAGCAATTAAAAACAGCCCC…
		Protein	MMDELDEMEQNWHDGLGEELMRELLDNTTPLFFSPQVAEAEEDSHRESVVNKLISTVYSGPTIGDIESALSLTSQSSDTENQNNSRPIVSLTEKGLSKMENKYTLRIKTCGNGLSDDGYKWRKYGQKAIKNSPNPRSYYRCTNPRCNAKKQVERSTEDPETLVVTYEGLHLHYTYSHFLLSRSPEFNSAGLSTAKKPKINPMGHKNQIPDYAPHEPAPHSSAIVSSEQSQGEDRFGDLQYGLLDEDEKSARGLGLLEDVVPLLVRKPCNSTTTSSCDPYSPQASSPSISSLSWTPNSPCIDMSILSNIM
AcWRKY11	Aco014348.1	CDS	ATGGTTGCTCATCATCAGATCATCAAGCTGCTGCTGCTGCAGCTTCTTCAGCCCGGAGAGCAAGCACTAACCTATGGCCATGGGAGGAAGCTAGAGGGCCCACTTTTGAGCAGCAAGAGAACAATAATTGGAGCGGAGCACCAAATCAAGATGAATGCTAACAACAACAACAACAACAACAACAACAAAGATAACAATAACAACAACACCAATAATAGCAGTGTTAATTACAAGAGCACTAGTAATACTATCAACGCTCTATCGGTCGGCGGTGTGAGGATGAAGAAGGTGAAGAAGAGGAGGAAGGTGAGAGACCCAAGATTTTGTTTCAAGACCATGAGCGAGGTGGATGTGTTAGATGATGGTTACAAGTGGAGAAAATATGGCCAAAAAGTTGTG…
		Protein	MVAHHQIIKLLLLQLLQPGEQALTYGHGRKLEGPLLSSKRTIIGAEHQIKMNANNNNNNNNNKDNNNNNTNNSSVNYKSTSNTINALSVGGVRMKKVKKRRKVRDPRFCFKTMSEVDVLDDGYKWRKYGQKVVKNTQHPRSYYRCSQDNCRVKKRVERSADDPRMVITTYEGRHVHSPSHEDVDQAQAASQVSFFW*
AcWRKY12	Aco021320.1	CDS	ATGATCCAGGAGGCGGCGGCGGCGGGGATCCGGAGCGTGGAGCGGCTGATCGCGCAGATCTCGAGGCAGCAGGAGTCGGCGCCGGCGCCGGCGCCGGCGCCGGTCGACTGCCGCGAGATCGCCGACTTCACCGTCGCCAAGTTCCGGAAGCTCATCTCCGTCCTCAACCGCACCGGCCACGCCCGCTTCCGCCGCGGCCCCTCCGCCCCCGTGGAGGAGGAGGACGAGGAGGAGCCGCCGCTGCGAACCCTAACCCTAGCCCCGAACCCGCCGAAGCCCTCGCCGTCGCCGGGGAAGGGGCCGGCCACGGGGCTCGCCCTAAGCCTAGATTTCGGTAAGGCGATCGGGATCGGGGCCGGGGAGGAGAGCTTCAGCATCTCGTCGGCGAACTCCTCGTTC…
		Protein	MIQEAAAAGIRSVERLIAQISRQQESAPAPAPAPVDCREIADFTVAKFRKLISVLNRTGHARFRRGPSAPVEEEDEEEPPLRTLTLAPNPPKPSPSPGKGPATGLALSLDFGKAIGIGAGEESFSISSANSSFLSSITGDGSVSNGRQGGAASSSSLLFAPPSSASAAAAGKPPLIRGATATATASASAAAAGKPPLMSSSPLIKKRCHGHGHGHGHAHAEDVAGKYGVNGGRCHCSKRRKLRVKRTIRVPAISSKVADIPPDEYSWRKYGQKPIKGSPYPRGYYKCSTLRGCPARKHVERAPDDPAMLIVTYEGEHRHTHDPSHPLNA*
AcWRKY13	Aco003120.1	CDS	ATGTCCGAAGAAGATGATGGTATTGCCATGATCAGTGAGTGGGCACCTCCGGATCCTGAACAAAGGGCTTTGATGTCGGAATATGTTGCGCGACCAATCTCTTCTCTTGTTGTAGAGAAAGGAAGTGATGGCCCTGCTGATGGATCGGAGAATCAAAACGCAGTTGCCCGTTCGACGGAAGAAGAAGATGTTTTCGGTCACAAATCCAACAACCATGGAAGACTTGCTGAGAGAATGGCCGCGAGGGCCGGATTCAATGTTCCGAAACTTAACATGTCTCACATTCCGCTAAACAATATAGTGGCATCATCCTTGGAAGCTCAATCTCCTTATCTGACGATTCCGCCTGGTCTCAGTCCGACAACACTGTTGGATTCCCCGGTTTTTCTATCCAATGCT…
		Protein	MSEEDDGIAMISEWAPPDPEQRALMSEYVARPISSLVVEKGSDGPADGSENQNAVARSTEEEDVFGHKSNNHGRLAERMAARAGFNVPKLNMSHIPLNNIVASSLEAQSPYLTIPPGLSPTTLLDSPVFLSNALGQPSPTTGRFSFLESGNADQMMVCIPNKIQDCSVEDETETFSFKPHLEPQSSYFLSAENKGSSTINHMQPLPSMAVSVQAENTVRAGQEGSPFNNTNQRKFNLQIDSSDQKDISSSNILKQSMPDSFLANDQSSPPDDHQDGEADPKGEQASAAIGAPAEDGYNWRKYGQKQVKHSEFPRSYYKCTHPNCPVKKKVERSHEGHITEIIYKGNHNHPKPPVNRRPGVPSSHPFTESQVDGTEKSLWANTEHGAPQDWVSDAVDANS…
AcWRKY14	*Aco005184.1	CDS	ATGGCTACACCCTCAAATCCCTCCTCTGTAGATCAAGGAGCGGAGGGACGACGCGAAGAACAGCCACCGGAAGTGGGGGGCGGCCGCTTAGTTATGCCCGAGGATGGGTACGAGTGGAAAAAATACGGCCAGAAATTTATACGAAACATCCAAATGATAAGGAGCTACTTCAAGTGCCGGAATAATCGATGCAACGCGAAGAAGCGGGTCGAATGGATCCCATCAAATCCAACCAACAATATAAGGATTGTGTATGACGGACAACATAGTCACGGTGCGCCATCTGGTTCCGATCAGGCAAGTTCCTCGGCGAACCAGTATGATCTGGGTAACCAAGTTTTCGGGCGATCTAATAATGAGCCTTCTTAA
		Protein	MATPSNPSSVDQGAEGRREEQPPEVGGGRLVMPEDGYEWKKYGQKFIRNIQMIRSYFKCRNNRCNAKKRVEWIPSNPTNNIRIVYDGQHSHGAPSGSDQASSSANQYDLGNQVFGRSNNEPS
AcWRKY15	Aco005240.1	CDS	ATGGAGGAGGTGGAAGAAGCTAATAGAGAAGCCATAGAGAGCTGCTACAAAGTGCTTAGCCTAATTTCTCAGTCCCAGGATCAACAACACCTGCAGAGAAACATACTAGCAGAGACAGGGGAAGCAGTTTCTAAGTTTAAGAAGGTGGTTTCAATCCTTAGCAGTAGTGTGGGTCACGCAAGAGTCAGGATTGTTAAGAAGAGCACCACCCCATTGAACCAAAAGATCTTACTACAAGACCCATTAATCTCTAACCCTAACCCTTTTAATCTCCTACAGAGGAGTGCCTTACATAAACAGCAGTTTAGGCCAAAGATTTACCTTGAGAACCCAATAGTGGAACTGAAACCTGCTTCCTCTAGAAGCACTCTCCAATTACCACCGCAAGCCGCGCCGCCC…
		Protein	MEEVEEANREAIESCYKVLSLISQSQDQQHLQRNILAETGEAVSKFKKVVSILSSSVGHARVRIVKKSTTPLNQKILLQDPLISNPNPFNLLQRSALHKQQFRPKIYLENPIVELKPASSRSTLQLPPQAAPPAHFGFLQQQQQLLQQQQQQQQQNSQRYQFQAEIFRRSNSGINLKFDSSSGVQTISSARSFLSSLSMDGSVDGKAFHLIGGGAAASDPAHSFPPPKRRCTGKGEDGSGKCAATGRCHCSKRRKLRVKRSIKVPAISNKLADIPPDEYSWRKYGQKPIKGSPHPRGYYKCSSMRGCPARKHVERCLDDPSMLIVTYEGEHNHTRAVTHSTHSAQT*
AcWRKY16	Aco011731.1	CDS	ATGAATTCCACCATGAATAAAGAAGCATCAGATGATATCACCATCCTTAGTGCTGCTCAGAGAAGCATAAACACAGCTCATCACCTCTTTCGCTGCGTCGTGAGCCAAAAGCCGGACAGAAGCGCTTCCCAGGAGCTTAGCGTGATCGCCCGTGAAACCATCGCCGAGTTCAAGAACTTACTTTCTTTGCTCGACGGCGTGACTTATCCCCGCGACAAAAGAATTCGAAAGGGTCCGTTGCCAACTTCCAACGAGATCAATCGTGCTGCGCTGATTGAAAGATGGACCTCCCCTAGTTGCTCCAAGAACACCATGAACTACAATGGTGTTCAGTTGTTTCAGAAACTGCAGTCTCAAGCATACTTCGCCGTCCCGAAGTGTACTTCAGGCATGCAGTTT…
		Protein	MNSTMNKEASDDITILSAAQRSINTAHHLFRCVVSQKPDRSASQELSVIARETIAEFKNLLSLLDGVTYPRDKRIRKGPLPTSNEINRAALIERWTSPSCSKNTMNYNGVQLFQKLQSQAYFAVPKCTSGMQFPGAMNQRLLFPLRRPISSSIGMNPYKTNMHLVNHCFSSSVTQGSSIGESSMLSNHKRKHNSEGGMNCTASTGGCHCFKRRKPRNRTTIRVPAFSGNFADIPPDDFSWRKYGQKPIKGSPHPRSYYKCSSLRGCPARKHVERCLHDANMLIVTYEGDHSHPRTALATSSFMVTP*
AcWRKY17	Aco017007.1	CDS	ATGTGCGACTACTTTTGGGAGCGGATGGAGAAGGAGCAGGGAGGAGACCTGGCCGACATCGTTCGAGCCGGCGGGCGCGGCGTGATCGGCTCCGACATCCCGATGCCCGACATCGCGGCCGCCTGGCAGCACCTCCCTTCTTCTTCCGACCCGACCGCCTTCCCAGCGCCCGTCTCCGACGACTTCGGCAACCCCTTCATCAACTCCCGCGACCCGCTGTTCGACGGATTCGCGGATTCCATGGCCGGCGGCCGGCAACTGGCGGGCGAGGTCGCGCTGACAGTCGGGGAGGAATTGAAGCAGCAGCAGCAGCAGCCGCCATGCAATAATAATAGTAATAGTAATAGTAATAACAGCAGCAGCAGTAGTAGTATCTTTTCGCGGGTGGTTCAGATCTCG…
		Protein	MCDYFWERMEKEQGGDLADIVRAGGRGVIGSDIPMPDIAAAWQHLPSSSDPTAFPAPVSDDFGNPFINSRDPLFDGFADSMAGGRQLAGEVALTVGEELKQQQQQPPCNNNSNSNSNNSSSSSSIFSRVVQISPPRPIKPSPVMAEVDAMAGVQISSPRNPGIKRRFVFVLYYGCRKSQAKKVVCIPAPAAAAGGGGGGRPGGEVVPSDLWAWRKYGQKPIKGSPYPRGYYRCSSSKGCSARKQVERSRTDPNMLVVTYTSEHNHPWPTQRNALAGSTRSQPLKNSSSASKSSLQSQKAQQITTVKEEPMNKETASVKNISPIVKEEAHEMEKAMDVADQDSELHHQLFHQSYKPMIPESGQPDDFFADLAELESDPMSLIFSKELMETKGDEERGDEA…
AcWRKY18	Aco008510.1	CDS	ATGACCAAGAGCGAGATAGATCATCTTGAAGATGGCTACCGCTGGCGAAAATACGGGCAAAAGGCTGTCAAAAACAGCCCATATCCTAGAAGCTACTACCGGTGCACGAACAGCAAGTGCGCGGTGAAGAAGCGAGTCGAGCGCTCGTCGGAGGACCCCTCGATAGTGATCACCACATACGAAGGCCAGCATTGCCACCACACCGTAACCTTTCCGCGCTGCACTCCGGGCATAGTCCACAACACCCATAACTCCGTCCTCACGGAACAGATCGCGTATCCGTCCCAAGCGCAGTTGTATCTTCCAACGTCGACGCTGCAGTTATACCAAAACTCGAACCCTCCTCCGCCCTTGTCGGAGGCCGGCCGAGAAATGGTGGGATTGTTACGAGAAGAGGTC…
		Protein	MTKSEIDHLEDGYRWRKYGQKAVKNSPYPRSYYRCTNSKCAVKKRVERSSEDPSIVITTYEGQHCHHTVTFPRCTPGIVHNTHNSVLTEQIAYPSQAQLYLPTSTLQLYQNSNPPPPLSEAGREMVGLLREEVQSSPLERTAPIPVDEGLLGDMVPPGMRNG*
AcWRKY19	Aco008522.1	CDS	ATGGCTTATCCTTCTCGCAGCTTCTCTCCGAAGATCCTCCTCCGATGCCGCAAGAGGTGCCGCCGCTGTGTTGAATTTTGGTCGAAGGCAATAAATGTCGTCGCCTTCTCGTCCACAGCTCCCTACTATGATGCATGCTCCCACCATGTTACGTACCTTCCACTATGGGGGCATCACTCTTTGCAGGCAAAGCCAGATTCCTGTGCATATCTTCAACCAGCATATCAATCTTCTCTGCCTCAACAAATACTAAACCCCTTCCTGCAGCCAACCCCGCGTATCGCCGGTGCACCTTCGCTGAATTACGAGCTATTATTCCATGAAAGCGGTGGCGCCTTCGAACCAGTCGGCGATCCCTACTCAGATAAGACTTCTCAGATGTCGAATCTTGCCGTCGAG…
		Protein	MAYPSRSFSPKILLRCRKRCRRCVEFWSKAINVVAFSSTAPYYDACSHHVTYLPLWGHHSLQAKPDSCAYLQPAYQSSLPQQILNPFLQPTPRIAGAPSLNYELLFHESGGAFEPVGDPYSDKTSQMSNLAVEKPPGDGYNWRKYGQKQVKGGEFPHSYYKCTAAKCDVKKQVERSFDGNIKEIIYKGEHNHQPSQNRRGEEGGYDDDDTESKFENSSVSNDEDEDGTAINEGDSKSSPKMWVAINRDTESVESTSQRMLVLQTISETDLLDDGHKWRKYGQKYVKGNNHPRSYYKCTNVGCNVRKRVERSKKDPKAALTTYEDKHNHDVPKARSTSHNTVSAEPASDN*
AcWRKY20	Aco017401.1	CDS	ATGGAGGAGGTGGAAGAAGCTAATAAGGCAGCTGTTGAGAGCTGCTACAGAGTTCTAACCCTTCTTTCCCACTCCCAGGATCATCCAATTCAGCATAAGATTGTTGTAGCAGAGACAGGGGAAGCTGTTTCCAGGTTCAGAAGAGTTGCTTCCATTCTCAGCAACTGCAAGGGCCATGCCAGGGTCAGAACTGAAAAGAAACCCCTGCCCAAATTCAACCACAGAATCTTCTTGGATTTCCCATCATCCACTAGTAGCAGATTAGATAATAGCCAAAGATCACAGTTTGGTGCTGTTTCAAGGGCCACAACAGCCCAATTGAGCCCCAAGCTGTTCATCGAGAAGCAGCCGGTTCCGGAATTGGATTCGACTCCTAAGTTAGCCCATTTCCAGCTCGCG…
		Protein	MEEVEEANKAAVESCYRVLTLLSHSQDHPIQHKIVVAETGEAVSRFRRVASILSNCKGHARVRTEKKPLPKFNHRIFLDFPSSTSSRLDNSQRSQFGAVSRATTAQLSPKLFIEKQPVPELDSTPKLAHFQLAPQPGPFHFQFQQHVRFQNEVFRRAGNEISFKIEESSRGGATASSNTNRSFLSSLSVDGEAFSLIGAAPTPPDVAAARPAPIKRKCHGKGEDGNGKCSSSGRCHCSKRRKLRVKRSIKVPAISNKLADIPPDEYSWRKYGQKPIKGSPHPRGYYKCSSMRGCPARKHVERCLDDPSMLIVTYEGEHNHQRSQAQSAQT*
AcWRKY21	Aco026741.1	CDS	ATGTGCGACTCCTTCTGGCAAAGGATGGAGGCCGACCAACGCGGAGACCTTGCGGACATAGTGCGTGCGGGCGGTCTCACCACAACCCCGAGCCCCGAGTTCCTTCTCACCAGTTGCGGGCCAATGCCATCGTTCAGGACATCATCGTCATCAACCGACGCCGACCGGCCCATGAATAATTTTGGCGACCCCTTCGCCAACCTCGGGGACCCTCTGCTCAACAAATCGACCGGCACGGGCTTCTTCGATGTACAAGAGACCGCGACGGCGGTGGAGACTGTCGGGGATTTAGGTCAGAAGTTTGATCTGATAGGCGAGAAAATAGACAAGCAGCCGTGCAACATATTCTCGCGGGTGCTTCAGATCTCTCCGGCGGGTCCCAATGCGTGGGGTCTGTCG…
		Protein	MCDSFWQRMEADQRGDLADIVRAGGLTTTPSPEFLLTSCGPMPSFRTSSSSTDADRPMNNFGDPFANLGDPLLNKSTGTGFFDVQETATAVETVGDLGQKFDLIGEKIDKQPCNIFSRVLQISPAGPNAWGLSPTAIKPSPSMPGGMVKLGEGLVGGAADSMAGMQISPPHSSGIKRRKNQAKKVVCIPAPAAANGRPNGEVVPSDLWAWRKYGQKPIKGSPYPRGYYRCSSSKGCSARKQVERSRTDPNMLVITYTSEHNHPWPTQRNALAGSTRSQTTKSSYSGSNSSPRSQKQSQALKEATDSTSSSNINPPAKEEVVENEKPIDAAEYDEFDTISHRGYNPMISESSHSDDFFADLAELEPDPMSLIFSKELSEAKPDEERGDNAMDPFDMFGWA…
AcWRKY22	*Aco009876.1	CDS	ATGGAGGTGGTGATGAAAAAAGCTGCTTTTAAAGAGGAGATAAAGGATGTGGAACTGATGGGTGATGAAGATAATGGAGAGTTAAGAAGAGAAAACGTAATGATCAATCGAGACATTCGAAGATCATCTTCCCCAGCCAACAAGGTTTTGAGCTTTAGCAAACAGGTTCCTCCTACAATCTCAAGAGAAAGATCGCCCATGGACAACTCCATAAAACCATCTCCTGCAGATACGAAGGTCAACTCAATTACTCAGTTGGACCGACTTGAAATGACAAAGGCGGAAATGGGTGAAGTGAGAGAAGAGAATGAAAGGTTGAAGATGATCTTAGCAAGAATCGTTAAGGACTACCAATCTCTCCATGTGCAATTCCTAGACATTTTCCAACAAGATCAAGCG…
		Protein	MEVVMKKAAFKEEIKDVELMGDEDNGELRRENVMINRDIRRSSSPANKVLSFSKQVPPTISRERSPMDNSIKPSPADTKVNSITQLDRLEMTKAEMGEVREENERLKMILARIVKDYQSLHVQFLDIFQQDQAKKLPNDTSTNLDDHIEDQELVSLSLGTSSSGQKKEDKLISVSKNKEYDEPNGGGLTLGLECKFEGSSGDKHEVPMTNVSSDNSFEEAKEVEAGEPWPPSKIFKNIRSGEDEVLQQPQVKKARVSVRARCDAPTMSDGCQWRKYGQKIAKGNPCPRAYYRCTVAPGCPVRKQVQRCAQDTSILITTYEGTHNHPLPISATAMASTTSAAASMLMSGSSASSPAIGSHTAASAAATTTLNGLKFSLADPSKTNQLIYFPTPSLSSAAS…
AcWRKY23	Aco009877.1	CDS	ATGTCGTTCTCTCACTCTTCTGTGTTGTATGGAGAATACACTCCCAATGTGTTACCAAGCTGTGAGTTTTTCCCCGCCAACGCCGCCTCCGAGAATTCGCACGGTGCCGCCGACTTTGCCGCTTTCGACGAAGGCTACTACGAGCAGTTCGCTTCGCCGACGGCCGCGCACGGCCCGGAAGAGCCTCTTGCTGGTGGTGATTGCAGCCCAACAGCTGATATGATAATGAACTGTGGGGATGAGATGAAGGGGATGGGGGTGGAAATTGGGAGCAGGATTGGGTTCAGAACAAGATCAGAGGTAGAGATTTTGGATGATGGATTCAAATGGAGGAAGTATGGGAAAAAATCAGTTAAAAACAGCCCCAATCCAAGTTCTGAAAAACAGCAAATTAAGAAC…
		Protein	MSFSHSSVLYGEYTPNVLPSCEFFPANAASENSHGAADFAAFDEGYYEQFASPTAAHGPEEPLAGGDCSPTADMIMNCGDEMKGMGVEIGSRIGFRTRSEVEILDDGFKWRKYGKKSVKNSPNPSSEKQQIKNYNHFILRSTEMEGFYLVFLINLLYVISTNSASSDFEHTAADRSSLLSFKSLVTDDPYKALSSWNDSLRYCKWRGVSCSRRHPERVAALELDSLLLAGPISPSLANLTFLQRISLSGNRFAGLVPKELGRLHRLQYLNLSVNSLYGTIPPSLGNCSNLQVISLRSNKLTGEIPSTLSLLSSLQVLTLRSNMLQGLIPSNLSQCLQLRVIDLRNNFIEGEIPSKLGSLRNLTQLVLGYNNLTGIIPTTLGNLGKLLILDLPFNSLTGS…
AcWRKY24	*Aco005341.1	CDS	ATGCCCCTCCTCCACCATGAGGATCCCTCCTCATCACTACTCTTCTCCAACATGCCAGGGGCCACCCACAGGCACGACCTCAGCGGCGCAGTCGACGTCGCGCCATACGTGATGAGCTTCGCCGACTACCTGCATGGCGCGGTCGACTACGCCGCGCTGGCGCGGGGATTCGACGCCTTGCCCGATCACGGCATGCTGATTGGGGGTTGCATCGATAACAGCAATAGTGGTGCTGAGAAGTTGACCGCGCCGGACGCCGCCGGTGGCGGCGGTGCGACGCCAATGACAGCGAACTCGTCGGTGTCGTCTTCGTCGAGCGAGGCGGCGGTCGGAGACGAGGAGTCCGATTTGTGCAGGAAAGAGAAGGTGAAGGAGGAGGAAGAGGAGGAGGAGGAAGAG…
		Protein	MPLLHHEDPSSSLLFSNMPGATHRHDLSGAVDVAPYVMSFADYLHGAVDYAALARGFDALPDHGMLIGGCIDNSNSGAEKLTAPDAAGGGGATPMTANSSVSSSSSEAAVGDEESDLCRKEKVKEEEEEEEEEEKEKIKEGEEGSEKSKKVTNPKKKGEKRHREPRFAFMTKSEVDHLEDGYRWRKYGQKAVKNSPYPRSYYRCTTQKCGVKKRVERSHQDPSIVITTYEGQHNHQSPATFRGGMHHFVAPHAAPSCFMSQDFLVQQVANSMINNNGHQMGINPSLYLPSLQPTLQQHQFPDYGLLEDIVPSFIHSNQP
AcWRKY25	Aco005520.1	CDS	ATGGAGAACACCTTTTCCCCTCTAATCGCGGAGCTAACGCAAATTAAGGAGCTTATGATGCAGCTAGAGGCGCAACTGGATCAGCCGTTTCCGATTGAGTTGAGCAAGTCCATGGTGTCGAAAGCGCTTCTCGCCACCGAGAAGTCGATCTGCATGGCGAATAAGTCGAGCTTCTGCTGCCCCAACTGCGGGCCGGAGGGGGTGTCGCCGCCGCACTCCGCTAGCGGCAGCCCCCGGAGTGAGGGCTCCGACCATGCGTCTAAGTTTCACGAACGAAGGGAATTCCTGAAGAAAAGGAAGGCACTGCCAACATGGAGGAGTCAAGTAAAGGTGGGCGCAGAGAGTGGATTTGAAGCTCCTTTGGATGATGGATATAGCTGGAGGAAATATGGCCAAAAA…
		Protein	MENTFSPLIAELTQIKELMMQLEAQLDQPFPIELSKSMVSKALLATEKSICMANKSSFCCPNCGPEGVSPPHSASGSPRSEGSDHASKFHERREFLKKRKALPTWRSQVKVGAESGFEAPLDDGYSWRKYGQKDILGAKYPRGYYRCTHKNTQGCAASKQVQRTDEDPTVYDVTYHGVHTCQQRPHPLPARAKDHEQITHRGPAHVGPLHPLRPGLAVKTEGAFGPSSAHEQLNFVPFAFPSTTIESSNNNNNNNNIYFSSHAWEDCFPAATVGGGFSPSFASPATSESNYFSPPLRGLRLHKSESDLTEVISAATSTTNSPMADMDFMLDGLELHPSFHLDASSFFS*
AcWRKY26	Aco005568.1	CDS	ATGGAACCCTTGGAAGGAGAAGCAGTACCAAATCCCCACTTCCCATACATCTCAACCCCACTTGCACCACCGCCGAGCTCGTCTCTTTACTACCCTCCGACTCTCTCCAACGTCGCCGTCGTCGCGGAACACGATCCTCCCACTGCTCCTCCTCCTCCTCCTATTGGTCCCACGGTCGCCGCAGACATGGACTGGGCTTCGCTTTTGCTATCGAGCTCGATGACACCGCAGCAACCGTTGACGCAGGGATTGGGGTTGGACACCGGAACCGGGAAGGGAAGCGAGGGAGAGGATAACGGCGGGAGCGGAAGCAGTAGCAGCGCGAAGGAGAAAGGCAAGGGTTTGGGACGGGGAAAGAAAGTTACTAGGCCGAGGTTCGCGTTCCAGACGAGGAGCGCA…
		Protein	MEPLEGEAVPNPHFPYISTPLAPPPSSSLYYPPTLSNVAVVAEHDPPTAPPPPPIGPTVAADMDWASLLLSSSMTPQQPLTQGLGLDTGTGKGSEGEDNGGSGSSSSAKEKGKGLGRGKKVTRPRFAFQTRSANDILDDGYRWRKYGQKAVKNSACPRSYYRCTHHTCNVKKQVQRLAKDTSIVVTTYEGVHNHPCEKLMEALSPLLKQIQFLSQF*
AcWRKY27	Aco005587.1	CDS	ATGGACGGCTACTGCAGCAGCAACTCGCCGACGTTCGAGCCCGAGGAGGTCGGTATCGTGCCCGGTCATGAGAGCATCCCGTCACCGCCGGGCGAGCACAACAAGCTCGCTCACCCTCTGGCTTCTGCTCAGAGTACTTCTTCTCCGGCGAAACGGAGCCGACGATCGGTGCAGAAGAGGGTGGTGACGGTGCCCATCGCCGGCACCGATGGGCCGCGGCCCAAAGGCGTCGGCGAGGGCGCTCCGCCGTCGGATTCGTGGGCCTGGAGGAAGTACGGCCAAAAGCCCATCAAGGGCTCCCCCTACCCCAGGGGTTACTATAGGTGCAGTAGCTCCAAGGGTTGCCCCGCACGGAAGCAGGTGGAGCGCAGTCGCACGGATCCTAACATGCTCGTCGTT…
		Protein	MDGYCSSNSPTFEPEEVGIVPGHESIPSPPGEHNKLAHPLASAQSTSSPAKRSRRSVQKRVVTVPIAGTDGPRPKGVGEGAPPSDSWAWRKYGQKPIKGSPYPRGYYRCSSSKGCPARKQVERSRTDPNMLVVTYSFEHNHPWPMPKSHHHHKAQAQTRPVEEAEPPPARPEPDEKFAGLVGDEPALMVHDDFHWFSDVASSPASTSPPAAADDAFLYAPIFGAAEIDAAMLLPEERGEELGGGGRGAGEEEEEDALFAGLGELPECAVVLRRGAFGLAVAPWCGSTG*
AcWRKY28	Aco005719.1	CDS	ATGGCGGCTTTACACGCCGCAGCGAGCTACATGGCTTATTTCCCGCCGCAGGGCCAGGGGAGCACTTCTTCCGACGACCCCCCCGCGGCCAATCCGACGTCGGGGTTCGATCTCTCCGACTTCATCTTCTTCGATGAGGGGTCGACGCCGCCGACCTCGTTCGCGCAGTTAGGGACCGGCGCGATCACTCCGCAGCCTGCGACGGAGAGCGCCTACGCAGGGCAAAGTAGTGGGAGGAGCGTACCTGCAAGTGGAAGTAGTACTACTAGTGGTATAAGGGCCGAGGTAGAGAGGCCGAGAACGGAGAGGATTGCGTTTCGAATGAAGTCGGAGGTGGAGATCGTCGATGACGGCTTCAGATGGAGGAAGTACGGGAAGAAATCCGTCAAGAACAGCCCC…
		Protein	MAALHAAASYMAYFPPQGQGSTSSDDPPAANPTSGFDLSDFIFFDEGSTPPTSFAQLGTGAITPQPATESAYAGQSSGRSVPASGSSTTSGIRAEVERPRTERIAFRMKSEVEIVDDGFRWRKYGKKSVKNSPNPRNYYRCSTEGCSVKKRVERDKDDPSYVITTYEGVHNHMSPGVVYYTTQDAASGRYFVAGCQIPPGSS*
AcWRKY29	Aco000547.1	CDS	ATGCAAGAAACTCAGAAGATTGTTGTTTCTAAGCCTGTGGCTTCAAGACCCTTTTCAAGCTCCAGGTACTTCTCAGAAGTACTTCCTGGCTCCACAAGTGCTTCTCCCACAACTACTCTTTCTGATACAGCAGTTGCAATTAGACCTAAGAGTCTGAGACCTGTAACCCATCAGAGAGAATCCTCAGCTGCAATTTCAACATCCATGGATGATGCATCAGATTCAGGTGTCTGTAATCATTTGTCCGACAAGGCATCTGTTGTTACTCTAAAATCGGAATCCAAATCGGCAGCTATCTTATACAAACCTACGGCAAAAGCAGTGTCGAAAAACATCGCTTCGTTCTTGGCCAATTTGGGAAACTTTGATGCAACCCATCAACAAGTGGCGACAGAAAAA…
		Protein	MQETQKIVVSKPVASRPFSSSRYFSEVLPGSTSASPTTTLSDTAVAIRPKSLRPVTHQRESSAAISTSMDDASDSGVCNHLSDKASVVTLKSESKSAAILYKPTAKAVSKNIASFLANLGNFDATHQQVATEKPAPVQISEHINQNPHGNSTAQVDISMYQISDPSNFVPRNIEQENVQQPSNGADRISYDGYNWRKYGQKQVKGSEFPRSYYKCTHPNCPVRKKVERSLDGQVTEIVYTGEHNHPKPQSSKKLLLGTQRQGSSSTECGKESGNTQCGNNPVVEENSSHALRLENKVDEGFRGIKNYHGHVYLPNSSSSSDGFHGDFKIGENSSELGGATAGFSKDKPDYKRRKKDDQLSGGSAAAAFVEPHSAAQNLVESDVSGDGFHWRKYGQKVVK…
AcWRKY30	Aco000436.1	CDS	ATGGAGGTGGTGATGATGAGAAAAGCTGAGGAGTTCATTTTTGAAGCTCACGAAGAGATTGGAAAGGATGAGAAATGGCTTCTGCAGCTGGGAAATAGAACTCCCATAGCGGAACGGGGTTTTACGAGATCGCCTTCTCTCACAGAAAGAGAATCAAGCATTAGCATGCAGGCGCAGAGGCTTGAAGCAACAAAAGCGGAGATGGGTGAAGTGAGAGAAGAAAATGAAAGGCTTAAGATGCTCCTCGCCCGTATCGTCGAGGACTACAAATCACTTCAGTCGCAGTTCTCCAATCTCATCCAGCAGGAGCGAGGGAAAACCCCAGTCGCAAGCCCAACCGACATAAACGATTTCCACGAACCTGAACTCGTGTCGTTAAGACTCGGGCCGAGCTCGAGT…
		Protein	MEVVMMRKAEEFIFEAHEEIGKDEKWLLQLGNRTPIAERGFTRSPSLTERESSISMQAQRLEATKAEMGEVREENERLKMLLARIVEDYKSLQSQFSNLIQQERGKTPVASPTDINDFHEPELVSLRLGPSSSTHEREEKLSANKKRGEDHDGGGLSLALERKFEGSRNGTNEVPTLNLSSENSFEDTKEQEAGEPWPPSKIHKNNVRNDDDEVSQQLQVKKARVSVRARCDTPTMNDGCQWRKYGQKISKGNPCPRAYYRCTVAPACPVRKQVQRCAEDMSILITTYEGTHNHPLAASATAMASTTSAAATMLVHGAATSSAAASAAAALHGVSGYPSPRHFYLPNPTISSNPSYPTITLDLTQPFDSARVSSPLGLALSGKGSNALGASWGNNSGYS…
AcWRKY31	Aco000358.1	CDS	ATGAAGAACGAATCGGTCTGCGACGTGAAAACGCTCCTGAATGTGCTGTCGCAAGGCGAGGAGCAGACGCTGCGGCTCGAGGCCTGCGTCGGCGATCCCGACTCCGCCGAGATGTGCAGACACCTCGCCCGGCAGACCCACTCCCTGTTCCAGCAGGCTGCCGCAATGGCCAGGCTCATCGCCGACTCCCGGCAGCAGCCCAGCAGCAACAACAACAACAACAATACGAACACGGCTGCTGTGGCATCGGACTCGCCGCCGCGATCGGGCAGCGGGAGCCCGACCAGCGAGAGCTCCGAGCGCGCGTCTAAGGAGCAGGAGCGCCGCGAGATGTCGAAGAAGAGGAAGACGCTGCCGCGATGGACGAACCAAGTGCGGGTGACCTCCGGCGGGAGCAGC…
		Protein	MKNESVCDVKTLLNVLSQGEEQTLRLEACVGDPDSAEMCRHLARQTHSLFQQAAAMARLIADSRQQPSSNNNNNNTNTAAVASDSPPRSGSGSPTSESSERASKEQERREMSKKRKTLPRWTNQVRVTSGGSSDGGGVIEGTPDDGYSWRKYGQKDILGAKFPRGYYRCTHRNSYGCLATKQVQRSDEDPSVFDITYRGGHTCLQRRRPTATAASAAQEPGMLQMQDNRQLDPNRPQEPHCDQNELLLSFRQGLKVKTEGLIPDGEHGLTSSSFSFPSTPVSNFASTFSPTFISPTTSESNYFSMSPCQMSNFGRGPTFLGSESELTDLISGATSVANSPMVDIDFVLEPANFEPSFPSFDSSNFF
AcWRKY32	Aco000069.1	CDS	ATGGAGGAATCTCCGGCGAACGCCGGCGATCTCGCCTGCGGGGGGCGGGAGGGAGCTACGCCGGCGCCGGAGCTCGGATCGGAGGGTCTCGCCGCTGGAGGCGGCGGCAGCGGATCGGTGGGGGAGGGGGCGGCGGTGCATCCTAGGGTTTCATCGCTTGCGGCGGCGAGCGCGGCGAGGTACAAGGCGATGTCCCCGGGCCGCCTCCCCATCGCCACGCGGGCGCCGTGCCTCACCATCCCCCAAGGGTTCAGCCCCTCCGCCCTCCTCGAATCCCCCGTCCTCCTAACCAACATCAAGGCACGAGATCTGACCCCGTTCTCTCTCCCATCTAAGGCTGAGCCCTCCCCAACTACTGGAACCTTGAACATATCTTATATGATGAATAGATCTGTTCAT…
		Protein	MEESPANAGDLACGGREGATPAPELGSEGLAAGGGGSGSVGEGAAVHPRVSSLAAASAARYKAMSPGRLPIATRAPCLTIPQGFSPSALLESPVLLTNIKARDLTPFSLPSKAEPSPTTGTLNISYMMNRSVHSSKLSSPRETSNSVYSDKSSGDFEFKLHAGSSLHSAVPSLLPQDSADGKLEECEASVQIQSQVQNHKSAPVIPQTALTQPIENITLKAGVHSEIACDELQQIDSSDKTMQELQSNLSGSAPLPVLEKSAEDGYNWRKYGQKHVKGSENPRSYYKCTHPNCNVRKQLERSHDGQITEIIYKGKHDHPKPQPNRRSAVGVLSSQGEEKADSLVNAEDKSSNALDHLCNHVNPIVTPELSPASASEDEVDVGCGQSNTIDEVADDDDPE…
AcWRKY33	Aco022888.1	CDS	ATGGACAAACCCGGCGGCGGTGGCGGTGGCGGTGGCGGTGGTCTCACGTCGAACGCGAATTCAGCTTCTCTCGGATTCTTTACCGCCGCAGACCCCGGCCGGATCTTCTTCCACTCCCGACCGCACTCCATGGACACCGGCAGCTTCGATCCCCCAAAATCCGTGGAGATGGATTTCTTCTCCAACGAGAAGAAGAAGTCGAGCCGCGGCGCCGCGGCGGAGCCCGATCTCGGTCTCAAGGTGCCGGGCCTCGCCATCAAGAAGGAAGATCTCACCATCAATACTGGCCTGCAGCTTCTGACGGCGAACACGAAGAGCGACCAGTCGACGGTGGACGACGGGATTTATCCGAACGAGGAAGATAAAGAAGAAAAGAGCGAGTTGGCGGCGATGCAGGCG…
		Protein	MDKPGGGGGGGGGGLTSNANSASLGFFTAADPGRIFFHSRPHSMDTGSFDPPKSVEMDFFSNEKKKSSRGAAAEPDLGLKVPGLAIKKEDLTINTGLQLLTANTKSDQSTVDDGIYPNEEDKEEKSELAAMQAELGRMNEENQKLRGMLNQVTSNYNALQMHLFTLLQQRNQKNVGNQSSHEAVDEKMESGAMVPRQFMDLGPAVADHATDEASNSSTEGGSLDRSTSPTTNKEVAAIDNERAAREDSPDDGWIPNKNPKMAPPKGPEQQAQEATMRKARVSVRARSEAPMITDGCQWRKYGQKMAKGNPCPRAYYRCTMATGCPVRKQVQRCAEDRSILITTYEGNHNHPLPPAAMAMASTTSAAATMLLSGSMSSSAGLMNPNFLARTILPCSTSMA…
AcWRKY34	*Aco012507.1	CDS	ATGGCTTCTCCCACGGGGAGCTTAGAGACATCGGCGAATTCCCGGTCGATGGCCTTCTCTTTCCCCACCCCTTCGTTCTCCGAGCTCCTCTCGGGTGTTGGGGGCGGCAACGGCGGCGACGGAGGGGTAGAGAAGAGCGGAGTCGGTGTTCCCAAGTTCAAATCCATGACTCCTACCCTCCCCATCTCCCCTCCTCCCATCTCTCCTTCCTCCTACTTCGCCATCCCTTCCGGTCTAAGCCCCGCCGATCTACTCGACTCGCCCGCTTTACTCACCTCTAGCATATTTCCATCACCAACTACTGGGGCACTATTTCCTACTCAATCCTTCAATTGGAGAGGCAGCAAAGATGAGCAGCAAAGCATGTACTCGGATTTCTCTTTTCAAAACTTAACTAAA…
		Protein	MASPTGSLETSANSRSMAFSFPTPSFSELLSGVGGGNGGDGGVEKSGVGVPKFKSMTPTLPISPPPISPSSYFAIPSGLSPADLLDSPALLTSSIFPSPTTGALFPTQSFNWRGSKDEQQSMYSDFSFQNLTKRGNMPTSYPFHSSSSAAISSEQPWNYQEPNTNTNTNTINIKSETTHPFAPNPSTLRENTNNSIGGYNSNNHARVQPIQSIREQRRSDDGYNWRKYGQKQVKGSENPRSYFKCTYPNCPTKKKVERSLDGQITEIVYKGTHNHPKPQSTRRTSSACAVQQAHVAVANEASEHSFGGAATPENSSASFGNEEVEMSSQDAGDDEFDEDEPHAKRKREGDSEGISMSGNRTVREPRVVVQTMSDIDILDDGYRWRKYGQKVVKGNPNPR…
AcWRKY35	Aco006470.1	CDS	ATGGCGGAGGAGGCGGCGGCGGCGGCGAAGTCGAGCTCTCCCGCCGCGTGGCCGGTGGCGAAGGCGGAGGCCGCGCCGGCCCCGACATCCGATTCCGCTCCCAAGGTGAAGGGAGAAGCTGCGGCGGCGGCGGCGGCGGCGGCGGCGGGGGTGGGGATGGGAGATGGGAGGACGTTCTCGCAGCTACTCGCGGGGGCGATGGCGTCGCCGAAGGCGGGGAGCGGGCCCCACGCGGCGGCGCCGCCGCCGATCCTCACCGTGCCGGTGATGGCGGTGCCGTGCTTCTTGGCCCCCGCAGCGCTGATCGAGTCATCGGGGTTTAAGGGCCAATTTGCAATGACCCATCAAGCAGCCTTGGCGAGTGTTACAGCTCAGGCTCAGCTGCAGTTGCAGGCTTTG…
		Protein	MAEEAAAAAKSSSPAAWPVAKAEAAPAPTSDSAPKVKGEAAAAAAAAAAGVGMGDGRTFSQLLAGAMASPKAGSGPHAAAPPPILTVPVMAVPCFLAPAALIESSGFKGQFAMTHQAALASVTAQAQLQLQALNSQPSSLPHPILPTVSPAQLQQRSPSITDENSSTPKSEKPPLSEQKPQSTPALVSNTTTDGFNWRKYGQKQVKSSENSRSYYRCTTTSCSAKKKIERCPDGRVVEIVYRGGHNHEAPQKTRYPKERGPPSSGPSGDNETLQVPNKEANESETTTCKTEQNVGSETPEQQLYCSSDCEGDPGSKNEEDLSEEPEPKRRQVDLIKTSNLMTESVATNPAPALKAVREPKVIVQTAYDVGHVTDGYRWRKYGQKIVKGNPNPRSYYRCT…
AcWRKY36	*Aco003842.1	CDS	ATGAGCTCCCCTGTGGGAGGTGGCGGTGGTGGTGGTGGATTGGAGAGAAGAGGTGGTGGAGGAGGAGGAGGGGGAGGAGGGGGAGGAGGAGGAGGATTGGTTAGGTTTGGGCAGAACCGGCCGACGAGCCTTGCGGTGACGCAGCCGCCGGTGTTCATGATACCGCCGGGGCTCAGCCCGGCGACGTTGCTTGATTCCCCGGCTTTCCTTTCGCCTATGGGAAACTTTGGAATGTCCCATCAGCAGGCCCTAGCACAAGTAACAGCCCAGGCTGCTCACTCTCAGTTCAAAATCCATTCTCAACCAGAGTACCCGTCTTTGCTTTCAATTCCAGCAACAACTTGCACAATACATCATAATACCTCTGCTGTTAATATGGCACCGATACCCGATATATCG…
		Protein	MSSPVGGGGGGGGLERRGGGGGGGGGGGGGGGLVRFGQNRPTSLAVTQPPVFMIPPGLSPATLLDSPAFLSPMGNFGMSHQQALAQVTAQAAHSQFKIHSQPEYPSLLSIPATTCTIHHNTSAVNMAPIPDISTLSTNSNNTKLESAEASQADQRFQPAHVVDKPADDGYNWRKYGQKMVKGSEYPRSYYKCTNPNCPVKKKVERSVDGQITEIIYKGQHNHLRPPNRRSKEGGALQSESEEFNENAEKTGISNDNLLASSIGKRDREPSYGTHEQLSGSSDSEEVGGGEVKADEADNEEPDAKRRNIATSSQRALTEPRIIVQTTSEVDLLDDGYRWRKYGQKVVKGNPHPRSYYKCTYAGCNVRKHIERASTDPRAVITTYEGKHNHDVPAARSSSH…
AcWRKY37	Aco003738.1	CDS	ATGGAGGAGTCCACCGACGCCGGAGATCTCGCCGGAGGAGGACGAGCTCCGCTACCGGAGCCCCGATCGGGTGGTCTCGGCGCCGGGAGTGGTGTTGGCGGCGGCAGAGCGCGGGATGGGAGGTCGCCACCGCTCGCCGGAGATATCGCCGGAGGAGGGGGGCCTCCGGCGCCGGAGCCAAGATCTCGGGGACTTGGAGCTGGGAGCGGCGGCGGAGCGCCGGAGCGGAGGGGGCCGCCGCTCGCCGGAGCCAGGTACAGGTCGATGTCGCCGGCGCAGCTCCCGATCCCGCGCGCGCCGTGCCTCACCATCCCCCCAGGACTCAGCCCCTCCGCGCTCCTCGAATCCCCCGTTGAGCCTTCCCCAACCACTGGTACTTTGACTATGCCTTATATCATG…
		Protein	MEESTDAGDLAGGGRAPLPEPRSGGLGAGSGVGGGRARDGRSPPLAGDIAGGGGPPAPEPRSRGLGAGSGGGAPERRGPPLAGARYRSMSPAQLPIPRAPCLTIPPGLSPSALLESPVEPSPTTGTLTMPYIMNRTVQADALSSSRETSINSAYNNGSSGDFEFKPHARSYLHTSVPTLRASGSANANLQEHEPFVQTQIQANNPYNHAVTAHNEAFTTQESTLSIISRTSPTQPVECSEENITELRSDPGGPNPSSVVEKSAEDGYNWRKYGQKHVKGCENPRSYYKCTHPNCPAKKHIERSNDGQITETIYISEHDHPKPQPNRRSAVGALLSSQGVDKPDCLLSAEVNPIGTTELSSGSASEDDVDGGGGRSNTGDEIAADGDLEAKRRKLDAPNF…
AcWRKY38	Aco006221.1	CDS	ATGTCACAAGAGAGAGGAGAGCTCTACCACCACCAACATGGTCACCTCTTTCTCAATGAGATGATCAATAGTGGTGGCGACCTCTCGTGCTTCTTCTCGCACCACGAGGCGATGTCGGTGGCCGACGCGGCGCCGTTCGCGGGGTTCGCCGACTACGACTACGGCGCTGCGCTGTCGCGGGCCGCCTTCGGCGACGTGCGGTGCGACGAGCTCGGGCTCTTCGACGCCCCGCCCGCGAAGCCCGAATTGCTCATCGACGTCGACGCTGCGATTGACTACGGCGCTGTTGTCGGTCGACGTCACGGTTTGGATGTTTCGATAGGGGGGGGTGGTGGTGGTGGCGACGGGGGGACCGGCCCGGTGACGCCGAATTCGTCGGTGTCGTCGTCGTCGTCGGAG…
		Protein	MSQERGELYHHQHGHLFLNEMINSGGDLSCFFSHHEAMSVADAAPFAGFADYDYGAALSRAAFGDVRCDELGLFDAPPAKPELLIDVDAAIDYGAVVGRRHGLDVSIGGGGGGGDGGTGPVTPNSSVSSSSSEAGGDEESGGRSKKDRIKEEEEEGGEEKQLQARGSDDQGGEKSKKLVKAKNKGEKRQREPRFAFMTKSEVDHLEDGYRWRKYGQKAVKNSPYPRSYYRCTTQKCSVKKRVERSHEDPSIVITTYEGRHTHQSPANLRGSSHFLAPSPSFRAQEFLNPSSHHHMSTNPTMYLPISLPPPLQQLQVLPDYGLLQDIIPSFIHQNQP*
AcWRKY39	Aco006201.1	CDS	ATGATGAGTTCGTTTCTGGGCTCGAATCTACGGCCGAAGATCAGCGGCGCGCTCGACTTCCCGATGATCGTCATACGCGACAACGAATCCGGCGCGGAGAAGCGGCGCGTGGTCGACGAGATGGACTTCTTCTCGAGCGAAAAGAAAGAGCGCGTCGAGCGGAAGAAGGAGTCGGACGCGAACGTCCCCGATCTCCGCATCAAAAAAGAAGATCTCACCATCAATATGGGTTTACACGTTGCTTCGAGAAACAGTGTGATCGATCGCTCGGTAGATGATGGGTTGTTGTCGAACGAAGAGGAGAAAGAAACCAAAGCTGAGTTAGCAGCAGTGAGAGCCGAGCTTGGGCGCATGAACGAAGAGAATCAGAGGCTTAAGAACATGTTGAGCCACGTAACG…
		Protein	MMSSFLGSNLRPKISGALDFPMIVIRDNESGAEKRRVVDEMDFFSSEKKERVERKKESDANVPDLRIKKEDLTINMGLHVASRNSVIDRSVDDGLLSNEEEKETKAELAAVRAELGRMNEENQRLKNMLSHVTENYNSLHMHLITLMQQKNQAIHEVNGEKIVESAKKGYEGAIMPRQFIALGSAASLVDEASHSTTEGGSGDRSAGSPTVNNNHEVISMDYGLNKSSSNSNSNNNNNNNNISKERLLDGRDHVIRGAFVREESPDQVSQSWSKGTKLMSPTKSSDQVHEATMRKTRVSVRARSEAPMISDGCQWRKYGQKMAKGNPCPRAYYRCTMAAGCPVRKQVQRCAEDRSVLTTTYEGNHNHPLPPAAMAMASTTTAAASMLLSGSMSSADGLT…
AcWRKY40	Aco006054.1	CDS	ATGGAGGTGAACAACAACTGGGACTGGGATCTCAATGCAGTGGTGAGAAGCTGCTGCTTCTCTACACCACCCGCGGTGACGACGTTCGATCCGTTTCCCTTGCTCCCTACGCCGGTTAGTGAAGAAGAGTTCGCGAACGAAGAGAAAGGAGAGCTTTTGCTTTTGTCTGAGATCATGAGAGGAGATCAAGTTTCTTTGGTCGAGCATGATGAGCTTTGTGAGTCATTTTTATTTGATATTGATCACGAGAAACTGTTTCAGAAGCCGCAACCAGTGGTCTCATTTTCCACCACCACGACTTTAAAAGAACAGTCGCAGCGGAGTACTCATCAGCCTCTCGCTCGTAGTCCCCGTCCCAAAAGAAGTCAAAAGAAGCAGCACAAAAGAGTCGTGTGCCAC…
		Protein	MEVNNNWDWDLNAVVRSCCFSTPPAVTTFDPFPLLPTPVSEEEFANEEKGELLLLSEIMRGDQVSLVEHDELCESFLFDIDHEKLFQKPQPVVSFSTTTTLKEQSQRSTHQPLARSPRPKRSQKKQHKRVVCHVPDDGLSPDLWSWRKYGQKPIKGSPYPRGYYRCSSSKGCVARKQVERSPTDPTVLVVTYTAEHNHPMPTHRNSLAGTTRQKFPPPSPPPPPPPVSSSVSNCNMPYWSPNSLSAEEVVFSPIATSTASGRKDLGEEMDVDDMLFMGADGMSDAASMEPFLMEKVGFGSPFLCSRDMVGHRQSCSN*
AcWRKY41	Aco006038.1	CDS	ATGGACGGCTACTACTACAGCAGCGACTCCCCCGACGACGCCGCGGTCCCGTCACCCCCCGGTGAACCCAAACCCACTTCTCACCCCCCTCCTCCTCCGACCAAGCGCAGCCGTCGATCGGTCCAGAAGCGGGTGGTGTCGGTGCCGATAGCGGAGGCGGATCCGTCGCGGGGCAAAGGCGCCGGCGAGTCCGGCCCACCGTCGGATCCGTGGGCCTGGCGAAAGTACGGCCAAAAGCCCATTAAGGGCTCCCCCTATCCCAGGGGTTACTACAGATGCAGCAGCTCTAAAGGGTGCCCCGCACGGAAGCAGGTGGAGCGGAGCCGGGTGGACCCCACCACGCTGGTGGTCACCTACTCCTTCGATCACAACCATCCGTGGCCGGCGCCGAAGAATCCG…
		Protein	MDGYYYSSDSPDDAAVPSPPGEPKPTSHPPPPPTKRSRRSVQKRVVSVPIAEADPSRGKGAGESGPPSDPWAWRKYGQKPIKGSPYPRGYYRCSSSKGCPARKQVERSRVDPTTLVVTYSFDHNHPWPAPKNPHRPSSKRPARAGEEREPEAGRAGPDEPEEEEEEEVGARGRFGDLMIGAEFEWRAEEEDEAAVLLYGPMYGAALLPEERGDSGRRAEEEDALFAGLGELPECAVVFRHRRGFGPEPEPEPEPEPEPWRSMNS*
AcWRKY42	*Aco005906.1	CDS	ATGGAGGAGACCAAGGATGAACAAGTTGATCATGGAGGAAGAGTTTTCGAGATTGAAAAGGGTGAAGATGAACTGCCCACTACTGAAAAAGTTCCTTCGAGCTCATCTTCCCCTACAGGAAAAGAATCGGATGATCGTAATCATATCATGTTTTTAAAGGAGGACCGGCTCCATGCTACAAAAGCAGAAATGGGGGAAGTAAGAGAAGAGAATGAAAGGCTAAAGACAATTTTAGGGCAAATAATCAAAGGTTACCAATCCCTCGAAACAAAGTTCTTCGATATTGTTCAGCAAGAACAAGCTAAGAAAAGCATAGAAATCCCTTCTGCAAATCACAATCATGGTGTCGAAGAATCCGAACTCGTTTCGCTCAGCCTCGGGATGTCTGCGAGAGAACGC…
		Protein	MEETKDEQVDHGGRVFEIEKGEDELPTTEKVPSSSSSPTGKESDDRNHIMFLKEDRLHATKAEMGEVREENERLKTILGQIIKGYQSLETKFFDIVQQEQAKKSIEIPSANHNHGVEESELVSLSLGMSARERKKETKTNLSSEEKADDKIDEQGLALGLGCGFDGSNYTEPSDCRTNLSSENSLEESKEDAKETWPPGKITKSLNSKGGDGEVSPQPPAKRARVSVRARCDAPTMNDGCQWRKYGQKTAKGNPCPRAYYRCTVSPACPVRKQVQRCAEDMSILVTTYEGTHNHPLPVSATAMASTTSAAASMLISGSSTSDISSTVATNAAMNLHDLNFGLPMNSSTSRSLYYQQNPSILSTPSHPTITLDLTAPSFNTSQIKPPSIFSSSSFGLSSY…
AcWRKY43	Aco005897.1	CDS	ATGTCTTCGTATTCCTTATTATCATCGAATTCCTCGGAGAATGATCACCCCGACGACATGTCTTTCGAGATCATGGACTTCCTCACCTTCGGTGAACATCCGCGAGAAGAGACCTCGGCTCGCGATCAGCCCCCATTTTGGGAGCAGAGTCATGTTGTCCTGCAAGAGAACAGCAGCGAAGCGAGCAGAACTTCTGGTGGTGATTGCAGCAAGCAAGTGAGTCAGAGTGCGAGAGCGAGCTCTTCGAAGGGCGGTAGAATGAAGGTTGCATTCAAAACTAAGTCGGAGCTTGAGGTGTTGGATGATGGATACAAGTGGAGGAAGTACGGGAAGAAGATGGTGAAGAACAGTCCCAATCCCAGGAACTACTATCGCTGCTCAAGCGACGGATGCAATGTC…
		Protein	MSSYSLLSSNSSENDHPDDMSFEIMDFLTFGEHPREETSARDQPPFWEQSHVVLQENSSEASRTSGGDCSKQVSQSARASSSKGGRMKVAFKTKSELEVLDDGYKWRKYGKKMVKNSPNPRNYYRCSSDGCNVKKRVQREKEDSRYVITTYEGVHNHHALLPASADYEASGKDTLANCFQESHV*
AcWRKY44	*Aco003674.1	CDS	ATGGAGAACTACTCCATGCTATTCCCACCACAACCACCTTCTTATTCTTATCTAACTTCACACTTCCCTCATCAGCACATCCCAGCAAACAATATGGTGCATGACACCCGAGTGTTGGGAAGCGCCGGAGTGCTGCAAGGAGAGAGCAACGTAGGCGCAGCAGCGGAGGCGAGGGATCAAGCATCGAAAGCTGCTCGAATGGAGGAGGGGGGGGCCGAGAGCGAAGCGAAGCGGCGGAAGGGGGAGAAGAAGGTGAGGAAGCCTCGCTACGCTTTCCAAACGAGGAGCCAGGTTGATATCCTTGATGATGGTTATCGTTGGAGGAAATATGGGCAAAAAGCTGTGAAGAACAACAAGTTCCCTAGATGCACACATCAAGGCTGCAACGTGAAGAAGCAA…
		Protein	MENYSMLFPPQPPSYSYLTSHFPHQHIPANNMVHDTRVLGSAGVLQGESNVGAAAEARDQASKAARMEEGGAESEAKRRKGEKKVRKPRYAFQTRSQVDILDDGYRWRKYGQKAVKNNKFPRSYYRCTHQGCNVKKQVQRLSKDEGIVVTTYEGMHTHPIEKASDNFEHILSQMQIYTTSF
AcWRKY45	Aco001643.1	CDS	ATGCGATCCTCTTCGTCGAGCCATGGCGACGCGGCGACGGTGATGGTGATGGCGACGGCGATGGCGATGCGGGCGATGGAGAGGGGGCGGGAGCTCCGGAGCTTGCTAATGGCGTCTCGCCCGGGGGATTCGGCGGCGGAGGCGCTCGTCGACGAGGTGCTGGGCTCGATCGCCGCCGCGATCGCCGCGCTCGGCTCCGGCGACGGCGCGGCGGCGGAGTACGCCGGCGGCGGAGGAGGAGGATCGGTTTGCTCCGGCGATGGCCGGAGCGAGGTGTCGACGGGGAAGAGGAAGGGGAGCCCCGGGATCGGCAACGATCGGAGGAGAGTGTGTCGGAGGAGATCAGAAAATTCTCCTCGGAGAGAGGTCATGGCGAAGACACAGGAGGATGGACAAACA…
		Protein	MRSSSSSHGDAATVMVMATAMAMRAMERGRELRSLLMASRPGDSAAEALVDEVLGSIAAAIAALGSGDGAAAEYAGGGGGGSVCSGDGRSEVSTGKRKGSPGIGNDRRRVCRRRSENSPRREVMAKTQEDGQTWRKYGQKEIQNCTQPKSYFRCTHKNDQGCMARKQVQRSEDDPTTYIITYMGEHTCRDPSTIPQILEPPLPGDSYLISFKSDHATELPKSEAAAAAAAAAVKPSSSSFKQDCDEDVLSSITPAASSQAECSLLPDQLAAIVGDCSGNPFEGLAIALNEGDVTSGVHSSLDYMMDAGAFGIEDFNFHFDHDGFPP*
AcWRKY46	Aco008200.1	CDS	ATGGGTTCGGCATGGATTAACCATTCGTCGCTCGATCTCGATCTCAACGTCGGCTTCTCGAAAGGGGTGCTCTCAAATAATCCCAAGCATGTGGTGGAGGACAAGTTCTTGGTGATGAAAGATGAAGAGATCGGAGCTCTCGAGGCGGAGCTGAATCGGGTGAGCGAAGAGAACAAGAGGCTCAACGAAATGCTCGCGACCGTGGTCGCGAAGTACGCGACGCTGCAGAGCCAGCTGCATGATTTGATGGCCACCTCCTCCTCCGACGGAGGGTCGGTCTCGCCGTCGAGGAAGAGGAAGGTCGAGGCCGCGACAAACCCCCCCGCGACGACGACGACGATGAACTACGTCGCGAATCAAATGGAGTGCACCTCCAGCGAAGACTCGTGCAAGCGAATA…
		Protein	MGSAWINHSSLDLDLNVGFSKGVLSNNPKHVVEDKFLVMKDEEIGALEAELNRVSEENKRLNEMLATVVAKYATLQSQLHDLMATSSSDGGSVSPSRKRKVEAATNPPATTTTMNYVANQMECTSSEDSCKRIREECKPKIAKVYVRTDPSDLSLVVKDGYQWRKYGQKVTRDNPCPRAYFRCSFAPSCQVKKKVQRSAEDTSILVATYEGEHNHGRPAPPHEGHSNGSVRGHSGAVVGSNGSNNAALDLVRPEPRKEKEMQEINKSLVEQMALSLTKDPGFKAALATAISGRILQLSPPPP*
AcWRKY47	*Aco008206.1	CDS	AATGGCGGCGGAGAAGCCGAGCTCCGCATCTCCCATGGCGGCGGCAGCGGCGGCGGCGGAGGTGAGACCCCGGGCGACGGCGCCGCCGCTCATCACCGTGCCGGTGGTCGCCGTCCCCTGCTTCTTCGCTCCCGCCGCGCTGATCGAGGCGCCGGGGTTTGCGGAACAGTTTGCAATGACCCACCAGGCAGTCTTGGCAACCGTTACGGCTCAGGCGCAGATACAACTGCAAGCTGTCATCCATCCCTCTCCTTCGTCGGAACCCCTGCCAGATTCGATTCCACAAAAATCGCCCTCATTTTCCGAGGAAAAGGTTTTTACGCCCGAGAAAGAGAAGCCCTCGTCCTCCGACCAGAAACCACCGCAACCTTCTCTTACGGTCGTAAAAACTGGAACGAG…
		Protein	MAAEKPSSASPMAAAAAAAEVRPRATAPPLITVPVVAVPCFFAPAALIEAPGFAEQFAMTHQAVLATVTAQAQIQLQAVIHPSPSSEPLPDSIPQKSPSFSEEKVFTPEKEKPSSSDQKPPQPSLTVVKTGTSDGYSWRKYGQKQVKSSENSRSYYRCTDTSCLAKKKIERRPDGRLVEITYKGRHNHEPPQKPKCPKERGSQSCGPPRESESSENTKELDPSTRKTEKNSAGETPERNFYCSSDCEGNAGNKIEEDLWKEPDPKRRMIESATPCPAPVLKTVREPKIIVQAASDAASVNDGYRWRKYGQKIVKGNPNPRSYYRCTRDGCPVRKHVERASDDAKNIVITYEGKHNHDSPSLKNGNDSRASPHHLAAKVAVKGEQTNKPTISSDQNPMEE…
AcWRKY48	*Aco008276.1	CDS	ATGACCGTCGATCTGATGGGGTACGCGAAGATGGACGAGCAGATGGCGATCCAGGAGGCGGCGGCGGCGGGTCTACGGAGCCTGGAGCGCCTGGTGCACCAGCTGTCGCGGCGGGGGCCGTCGGAGCCGTTCGATTGCAAGGAGATCGCCGATCAGACGGTGTCCAAGTTCCGGAAGGTGATCTCCATCCTGGACCGGACCGGCCACGCCCGGTTCCGCCGCGGACCGGTCCCGGTCCGGGTCCCGGTCCAGCAGCAAACCCTGGACGAGCCTCGATCCCAATCCCAACCGCAACCACAAACCCCAACCCTAGCTCCGCCCCCGTCGATCGCTCCTCCCCCTCCGCCTCCGCCGCCGCCGCCGCCGCAAACCCTAACCCTAGATTTCACGAAACCGAGC…
		Protein	MTVDLMGYAKMDEQMAIQEAAAAGLRSLERLVHQLSRRGPSEPFDCKEIADQTVSKFRKVISILDRTGHARFRRGPVPVRVPVQQQTLDEPRSQSQPQPQTPTLAPPPSIAPPPPPPPPPPPQTLTLDFTKPSPAAARSGHAKEGFSISAPISSATSSFFSSLSAGDPSVTKGNGNPPLGAAAAAAAGKPPPPPPPYKRKCPDHSAAASAGATKPSASASRCHCSNKRKNRVKKTIRVPVTSSKISDIPPDEYSWRKYGQKPIKGSPHPRNYYKCSSVRGCPARKHVERAMDDPTVLVVTYEWEHRHTPNPAAPAQSQPSIP
AcWRKY49	Aco016066.1	CDS	ATGGAGAATTATTCCATACTATTCCCATCACAGCCATGTTCTTCTTCTCCTCCTGATCCTTCTTATTACTCTCCTCATGATGATCATCATTTGAATGATCACTCCCAAATCTTTCTCTCTCAACATTTCCACAACAACCCATCAAGTGGTTTCATGGTGTTGAAGGAGTTGAAGGAGGTGGAGGAGGAGGCTAAGTTAACACATGCACTCTCTTACCACCAAGCCTACAATGAAGCTCATCCTAACATGGAATACTCCGCGCTCGACGACGAGCCCGCGAGAGGCGAGTTAGCGAAGGTCGCAGATGAGAAGAGCAAGAAGAAGGGGGAGAAGAAGGCGAGGAGGCCGCGGTACGCCTTCCAGACGCGCAGCCAAGTCGACATCCTCGACGACGGATAC…
		Protein	MENYSILFPSQPCSSSPPDPSYYSPHDDHHLNDHSQIFLSQHFHNNPSSGFMVLKELKEVEEEAKLTHALSYHQAYNEAHPNMEYSALDDEPARGELAKVADEKSKKKGEKKARRPRYAFQTRSQVDILDDGYRWRKYGQKAVKNNKFPRSYYKCTHQGCWVKKQVQRLSKDEGVVVTTYEGMHTHPIEKSNDNFESILINQMQLYPSF*
AcWRKY50	Aco007122.1	CDS	ATGGGAACTAATGAGACACAAAGGGCACTAGAAAACCATAATTCGACGGCGGTCGGCGAGCTGATCAGAGGGTGGCGGTCGGCGGTCAAGCTCGAGGAGTTGCTACGAGAATTTTTGCCCCCGGAGAACCTGGGGACGGATTCTGCCATCCTGGCACTTGTCGCAGATATTTTGGGCTCGTTTTCGAAAACGGTTAATGCTTTGGATTCTGAGAGGCAGGGCCAAGGGTCGCATTTCAATCGCTCAGCACGATCGACTCGGAGGAATTGGCGTGGAAGGAGAAGGGTTCATCCTTACGAGTGTACGAGGGTGCTAACAAAGACAATGGATGATGGATTCACATGGCGAAAATACGGGCAAAAGGAAATCCTTAATTTGAAGCATCCAAGGAGCTACTTC…
		Protein	MGTNETQRALENHNSTAVGELIRGWRSAVKLEELLREFLPPENLGTDSAILALVADILGSFSKTVNALDSERQGQGSHFNRSARSTRRNWRGRRRVHPYECTRVLTKTMDDGFTWRKYGQKEILNLKHPRSYFRCTHKYDKRCPATRQVQIWEQDPSMLEITYIGEHTCRDLHNSSTITDIVDSNATTTTTNHNDHNDQNAPPFSSSSSSSSSAYSSKEASPLTFPVLPDIVGFDPVMPIAQLASFASEVLPSVQSSTGCSDANFDEKFLEVDDILGFDDQFGLFLD*
AcWRKY51	Aco007123.1	CDS	ATGGAGGAGACCGCGATCGACGAGCTCACCAGAGGGCGGGAATCAACTATCCGCCTCGAGCAATTTCTCCGAAAGACGTTGCCCCCCGAGGCCCAAGGGCCGAACACTACGTTTGCGGGGCTGATTGGGGAGATTCTTGGCTCGTTCGACAAAGCGCTCAGTAATTTAGATTCTGAAGGGCGGAGATCTGGGGCTCTCCTCGATCGAAGAAGTGAGAATTTTGGAGGAAAGAAGACGATCCGATCTGGTCGTAAGGGTGGCTACAGAAGAAGGGCTCATCCTTATTCGTGCACACAACAAAGGAAAAAGACAACCGATGATGGGTATACTTGGAGGAAGTATGGACAAAAGGTTATCTTCAGTGCAAAGCATCCAAGGAGCTACTACAGATGCACCTAC…
		Protein	MEETAIDELTRGRESTIRLEQFLRKTLPPEAQGPNTTFAGLIGEILGSFDKALSNLDSEGRRSGALLDRRSENFGGKKTIRSGRKGGYRRRAHPYSCTQQRKKTTDDGYTWRKYGQKVIFSAKHPRSYYRCTYKYDKGCQATRQVQRSEDDPTLYEITYIGEHTCRDLPDSSIIINFDGTAATNNSNQPQKAEYFDEEVISKLVMTGFSSSENLVLQDLMVSMPKVEIASCGSESTSDLQSPCGSFDMEFDEQLFDFDDIYSQFRAYPDFETM*
AcWRKY52	Aco027950.1	CDS	ATGGGTTCTTCTACAGGGAGCTTAGAGCACACCACTAACACCCCTCTCTCTCCTTTCTCATTCACCACACCCTTCGCCACCTCCTTCTCCGAGCTCCTCGCCGGAGTCGGCGATGAAGACCGATCAAAATCCCCTACATCTCGCGCGGGCGGCGGCGGAGGCGGCTTCGGCAGCGGCGTGCCCAAGTTCAAGTCCACCCCCCCGCCGTCGCTGCCGCTGTCGCCGCCTCCCATCTCCCCTTCCTCCTACTTCGCCATCCCCGCCGGCCTCAGCCCCGCCGAGCTCTTGGACTCTCCCGTCCTCTTATCGTCCCACAACATGATGTTTCCATCTCCCACCACTGGTACTTTCCCAGCACAAGCTTTCAATTGGAGACCCAACAACTCCAACAATTCTCAA…
		Protein	MGSSTGSLEHTTNTPLSPFSFTTPFATSFSELLAGVGDEDRSKSPTSRAGGGGGGFGSGVPKFKSTPPPSLPLSPPPISPSSYFAIPAGLSPAELLDSPVLLSSHNMMFPSPTTGTFPAQAFNWRPNNSNNSQPGVFKDENRAYSDFSFHTNTKPQISNTSMFQPLPTTNSKEEFAPRNSNTKDDIAVAAAAAPEIPVPNILREPRKSDDGYNWRKYGQKQVKGSENPRSYYKCTYPNCPTKKKVERSLVDGRITEIVYKGTHNHPKPQNTRRSSASSASSAPPQALQSSAPINSEASDSFGGAMDSVATPENSSISFGDDEIDASAPRSNLEGEEIDEDEPDAKRWKKEGENEGASAAGNRTVREPRVVVQTTSDIDILDDGYRWRKYGQKVVKGNPN…
AcWRKY53	Aco028684.1	CDS	ATGGAGGAGACCGCGATCGATGAGCTCACCAGAGGGCGGGAATCAACTATCCGCCTCGAGCAATTTCTCCAAAAGACGTTGCCCCCCGAGGCCCAAGGGCCGAACTCTACGTTTGCGGGGCTGATTGGGGAGATTCTTGGCTCGTTCGACAAAGCGCTCAGTAATTTAGATTCTGAAGGGCGGAGATCTGGGGCTCTCCTCGATCGAAGAAGTGAGAATTTTGGAGGAAAGAAGACGATCCGATCTGGTCGTAAGGGTGGCTACAGAAGAAGGGCTCATCCTTATTCGTGCACACAACAAAGGAAAAGGACAACCGATGATGGGTATACTTGGAGGAAGTATGGACAAAAGGTTATCTTCAGTGCAAAGCATCCAAGGAGCTACTACAGGTGCACCTAC…
		Protein	MEETAIDELTRGRESTIRLEQFLQKTLPPEAQGPNSTFAGLIGEILGSFDKALSNLDSEGRRSGALLDRRSENFGGKKTIRSGRKGGYRRRAHPYSCTQQRKRTTDDGYTWRKYGQKVIFSAKHPRSYYRCTYKYDKGCQATRQVQRSEDDPTMYEITYIGEHTCRDLPDSSIIINFDGTAATNNSNQPQKVEYFDEEVISKLVMTGFSSSENLVLQDLMVSMPKVEIASCGSESTSDLQSPCGSFDMEFDEQLFDFDDIYSQFRAYPDLETM*
AcWRKY54	Aco031477.1	CDS	ATGGCCGTGGATCTGATGGGGCACGCGAAGATGAACGAGCAGATGGTGATCCAGGAGGCGGCAGCGGCGGGGATCCGCGGCATGGAGCGCCTCATCCTGCAGATCTCCCACCATGAGGAGCCATCGCCATCGCCATCGCCATCGTCGCAGATGCAGATGGACTGCAGGGAGGTCACGGAGCTCACCGTTTCCAAGTTCAAGAATCTCATCGCCCTCCTCAACCGCACCGGCCACGCCCGCTTCCGCCGCGGCCCGCCCGCCCCTCCGCCTCCGCCTCCGCCTCCGCCGCGGCCGCAGGCCCTAACCCTGGCTCCGCCTCCGCCTAAAGCCCGAACCCTGGATTTCGCCCGCCCGGCGATGAGCAGCGTGTCGGCGCCGATGTCGTCGTCGAGCTCGTCG…
		Protein	MAVDLMGHAKMNEQMVIQEAAAAGIRGMERLILQISHHEEPSPSPSPSSQMQMDCREVTELTVSKFKNLIALLNRTGHARFRRGPPAPPPPPPPPPRPQALTLAPPPPKARTLDFARPAMSSVSAPMSSSSSSFLSSVTAGDGSVSNGGQQQPVGPLALRLVPAGWKPPLSVAPLKRKCDAHAHAHAHAHSEDVAGKYGVNGGRCHCSKRRKLRVRKTIRVPAISAKAADIPADEYSWRKYGQKPIKGSPYPRGYYKCSSLRGCPARKHVERAPDDPSVLIVTYEGEHRHSLNPQHNHNPNLLLLSSRSNNSSPSAPTAPLTIDSFRPA*
*The sequences have been manually curated
