# Supplementary material for: Genome-wide investigation of WRKY gene family in pineapple: evolution and expression profiles during development and stress
Source: BMC Genomics. 2018 Jun 25;19:490. doi: 10.1186/s12864-018-4880-x (PMC6019807; doi:10.1186/s12864-018-4880-x)
Supplement: Supplementary file 3 — Analysis and distribution of conserved motifs in pineapple WRKY proteins. (XLSX 11 kb) [file 12864_2018_4880_MOESM3_ESM.xlsx]

## Sheet: Sheet1
Additional file 3 Analysis and distribution of conserved motifs in pineapple WRKY proteins.
Motif	Width	E value	Best possible match
1	30	5.1E-1075	DI[LP]DDGY[RS]WRKYGQKV[VI]K[GN][SN][PE]NPRSYY[RK]C[TS]
2	29	2.7E-866	GCP[VA][RK]K[QH]V[EQ]R[SAC][SA][ED]DP[SR][IM][LV][IV][TV]TYEG[EK]HNHP
3	29	4.7e-241	V[LP][DS]DGYXWRKYGQK[PV][VI]K[GN][SN]P[YH]PR[SG]YY[RK]C[TS]
4	30	5.8e-133	H[PT][NS]C[PS][VA][KR]K[KQ][VI]ERS[HLP][DE]G[QHR][IV][TV]EI[IV]Y[KR]G[EK]H[ND]H[PE]
5	15	2.9e-108	[KT]VR[EK]PR[VF][SAV][VF][QR][TA]RS[ED][VA]
6	21	4.1e-84	G[ET]IPS[ST]L[GS]NLS[SN]LQXLDLSNN
7	40	5.7e-77	[AM][LT][KQE][AD]E[LM][GN][RE][MV][NR]EEN[EKQ]RL[KR][GKM][MI]L[AD][QR][IV][TV][KAE][DN]Y[NQ][SAD]L[QH][MS][QHK][FL][FL][DT][LIV]MQQ
8	29	6.3e-72	[CG][AV][SN][GT]GRCHCSK[RK]RKLRV[KR][RK][TS]I[RK]VPAIS[NS]K
9	29	9.8e-58	[PLS][PA][IE][ST][PQRT][SAV][PS][YVC][FL][AT][IV]P[PAC][GF][LF][SA]P[AST][ATE]L[LI][DE]SP[VAG][FL]L[ST][NSPQ]
10	28	1.5e-48	[VT][DE][TAQ][AIM][AT][AK][AS][IL]T[AKS]DP[NS]F[TR][AS]ALA[AT]AI[ST][SG][YIR][IV]G[AGQ]
11	55	6e-46	[HY][KR][YN][DF][KY][GR]C[QEP]A[TK][RK][QR]VQ[RIL][SLW][ED][DQ]DP[TSY][MLT][YL]E[IV]TY[IC]G[ET]HTC[RL][DT][LS][PHT][DNT][SP][SL][ILT][IV][IPT][NDP][FIL][DPV][GDL][TPS][ANT][AT][TI][NIT][NT][ST][NIT]
12	100	2.7e-42	NNNVMAIRPSAINGPSHLFHGRLNAPANQAPFTLEMLQAPAGNYGFPNYNASSMNSSSYMNQLQQQQQQQQQQQQRQVESMLQKTKEEPRDDLFFDSLLC
13	26	2.8e-41	LP[PV][AS]A[TM]AMASTTSAAA[ST]MLLSGS[AMS][NST]S
14	100	1.5e-37	HNMMFPSPTTGTFPAQAFNWRPNNSNNSQPGVFKDENRAYSDFSFHTNTKPQISNTSMFQPLPTTNSKEEFAP[QR]NSNTKDDIAVAAAAAPEIPVPNILRE
15	57	2e-34	[MV][DN][APS][IV]ATPE[LN]SSIS[AF][GS][ED]DE[DIV]D[AG][AGS][AT][GP][RG]S[NV][LT]E[GD]E[DE][AI][DE][ED]D[ED]P[ED][AS]KR[RW]K[LK][DE][AG][CE][NA][EFI][DEG][AM]SA[AI][GS][RN]
16	80	4.3e-34	YFDEEVISKLVMTGFSSSENLVLQDLMVSMPKVEIASCGSESTSDLQSPCGSFDMEFDEQLFDFDDIYSQFRAYPD[FL]ETM
17	100	1.2e-30	MEETAIDELTRGRESTIRLEQFL[QR]KTLPPEAQGPN[ST]TFAGLIGEILGSFDKALSNLDSEGRRSGALLDRRSENFGGKKTIRSGRKGGYRRRAHPYSCTQQ
18	18	2.6e-21	[AP][TS][IL]S[AS]S[AP][SP][FH]PT[IV]TLDLT[QA]
19	53	5.8e-21	MEEVEEA[NT][RK][AE]A[VI]E[SR][CS][YH][RK]VL[NST]L[LI]S[QH]SQD[QH][LPQ][HIL][LPQ][HQY][RK][NI][ILV][LRV]AET[GE]EAVS[RK]F[RK][RK]V[AV]S[IL]L
20	8	2.7e-20	[ND]NNNNNNN
Numbers correspond to the motifs in Figure 3C
