# Supplementary material for: Genome-wide investigation of WRKY gene family in pineapple: evolution and expression profiles during development and stress
Source: BMC Genomics. 2018 Jun 25;19:490. doi: 10.1186/s12864-018-4880-x (PMC6019807; doi:10.1186/s12864-018-4880-x)
Supplement: Supplementary file 4 — Segmentally and tandemly duplicated AcWRKY gene pairs. (XLSX 10 kb) [file 12864_2018_4880_MOESM4_ESM.xlsx]

## Sheet: Sheet1
Additional file 4 Segmentally and tandemly duplicated AcWRKY gene pairs
Gene Name	Gene ID	Gene Name	Gene ID	Duplication Type
AcWRKY36	Aco003842.1	AcWRKY19	Aco008522.1	Segmental duplication
AcWRKY34	Aco012507.1	AcWRKY9	Aco011109.1	Segmental duplication
AcWRKY4	Aco000831.1	AcWRKY13	Aco003120.1	Segmental duplication
AcWRKY35	Aco006470.1	AcWRKY47	Aco008206.1	Segmental duplication
AcWRKY15	Aco005240.1	AcWRKY20	Aco017401.1	Segmental duplication
AcWRKY27	Aco005587.1	AcWRKY41	Aco006038.1	Segmental duplication
AcWRKY22	Aco009876.1	AcWRKY30	Aco000436.1	Segmental duplication
AcWRKY22	Aco009876.1	AcWRKY42	Aco005906.1	Segmental duplication
AcWRKY24	Aco005431.1	AcWRKY38	Aco006221.1	Segmental duplication
AcWRKY1	Aco009662.1	AcWRKY15	Aco005240.1	Segmental duplication
AcWRKY1	Aco009662.1	AcWRKY20	Aco017401.1	Segmental duplication
AcWRKY51	Aco007123.1	AcWRKY8	Aco011148.1	Segmental duplication
AcWRKY48	Aco008276.1	AcWRKY12	Aco021320.1	Segmental duplication
AcWRKY46	Aco008200.1	AcWRKY2	Aco016930.1	Segmental duplication
AcWRKY45	Aco001643.1	AcWRKY50	Aco007122.1	Segmental duplication
AcWRKY45	Aco001643.1	AcWRKY8	Aco011148.1	Segmental duplication
AcWRKY44	Aco003674.1	AcWRKY49	Aco016066.1	Segmental duplication
AcWRKY18	Aco008510.1	AcWRKY19	Aco008522.1	Tandem duplication
AcWRKY22	Aco009876.1	AcWRKY23	Aco009877.1	Tandem duplication
AcWRKY26	Aco005568.1	AcWRKY27	Aco005587.1	Tandem duplication
AcWRKY38	Aco006221.1	AcWRKY39	Aco006201.1	Tandem duplication
AcWRKY42	Aco005906.1	AcWRKY43	Aco005897.1	Tandem duplication
AcWRKY46	Aco008200.1	AcWRKY47	Aco008206.1	Tandem duplication
AcWRKY50	Aco007122.1	AcWRKY51	Aco007123.1	Tandem duplication
