# Supplementary material for: Genome-wide investigation of WRKY gene family in pineapple: evolution and expression profiles during development and stress
Source: BMC Genomics. 2018 Jun 25;19:490. doi: 10.1186/s12864-018-4880-x (PMC6019807; doi:10.1186/s12864-018-4880-x)
Supplement: Supplementary file 5 — One-to-one orthologous relationships between pineapple and other five plant species. (XLSX 46 kb) [file 12864_2018_4880_MOESM5_ESM.xlsx]

## Sheet: Pineapple-Arabidopsis
Additional file 5 One-to-one orthologous relationships between pineapple and other five plant species.
AcWRKY Gene Name	AcWRKY Gene ID	AtWRKY Gene Name	AtWRKY Gene ID	Ka	Ks	Ka/Ks	Numbers of conserved flanking genes	Selection pressure
AcWRKY4	Aco000831.1	AtWRKY2	AT5G56270.1	0.673107	4.5708	0.147262	18	Purifying selection
AcWRKY4	Aco000831.1	AtWRKY34	AT4G26440.1	0.770576	2.61281	0.294923	10	Purifying selection
AcWRKY45	Aco001643.1	AtWRKY70	AT3G56400.1	0.999698	3.92147	0.25493	15	Purifying selection
AcWRKY45	Aco001643.1	AtWRKY55	AT2G40740.1	1.05112	3.8045	0.276283	16	Purifying selection
AcWRKY7	Aco002567.1	AtWRKY23	AT2G47260.1	1.05172	4.08686	0.257341	28	Purifying selection
AcWRKY13	Aco003120.1	AtWRKY2	AT5G56270.1	0.604656	4.5263	0.133587	14	Purifying selection
AcWRKY13	Aco003120.1	AtWRKY34	AT4G26440.1	0.707219	4.48891	0.157548	7	Purifying selection
AcWRKY36	Aco003842.1	AtWRKY4	AT1G13960.2	0.712465	2.41181	0.295407	6	Purifying selection
AcWRKY15	Aco005240.1	AtWRKY39	AT3G04670.2	0.775785	3.87213	0.200351	8	Purifying selection
AcWRKY25	Aco005520.1	AtWRKY46	AT2G46400.1	1.33661	3.56667	0.374752	9	Purifying selection
AcWRKY26	Aco005568.1	AtWRKY43	AT2G46130.1	0.215379	3.05477	0.0705058	9	Purifying selection
AcWRKY40	Aco006054.1	AtWRKY22	AT4G01250.1	0.922829	2.97371	0.310329	7	Purifying selection
AcWRKY40	Aco006054.1	AtWRKY29	AT4G23550.1	1.18671	1.72676	0.687249	8	Purifying selection
AcWRKY50	Aco007122.1	AtWRKY70	AT3G56400.1	1.21811	2.47873	0.491424	14	Purifying selection
AcWRKY50	Aco007122.1	AtWRKY54	AT2G40750.1	2.22228	1.84356	1.20543	19	Positive selection
AcWRKY46	Aco008200.1	AtWRKY40	AT1G80840.1	0.738984	3.9053	0.189226	8	Purifying selection
AcWRKY46	Aco008200.1	AtWRKY18	AT4G31800.1	0.758147	3.9502	0.191926	7	Purifying selection
AcWRKY18	Aco008510.1	AtWRKY57	AT1G69310.1	0.525443	3.52833	0.148921	6	Purifying selection
AcWRKY9	Aco011109.1	AtWRKY25	AT2G30250.1	2.38514	2.31302	1.03118	16	Positive selection
AcWRKY8	Aco011148.1	AtWRKY55	AT2G40740.1	1.15792	2.65349	0.436375	14	Purifying selection
AcWRKY5	Aco012874.1	AtWRKY12	AT2G44745.1	0.536142	3.64558	0.147066	20	Purifying selection
AcWRKY49	Aco016066.1	AtWRKY45	AT3G01970.1	0.354937	3.21011	0.110569	6	Purifying selection
AcWRKY49	Aco016066.1	AtWRKY75	AT5G13080.1	0.468165	3.2966	0.142015	9	Purifying selection
AcWRKY2	Aco016930.1	AtWRKY40	AT1G80840.1	0.870323	4.01009	0.217033	10	Purifying selection
AcWRKY6	Aco022106.1	AtWRKY47	AT4G01720.1	0.917765	4.38993	0.209061	20	Purifying selection

## Sheet: Pineapple-Grape
Additional file 5 One-to-one orthologous relationships between pineapple and other five plant species.
AcWRKY Gnee Name	AcWRKY Gnee ID	VvWRKY Gnee Name	VvWRKY Gnee ID	Ka	Ks	Ka/Ks	Numbers of conserved flanking genes	Selection pressure
AcWRKY31	Aco000358.1	VvWRKY6	GSVIVT01019511001	0.622941	4.08069	0.152656	7	Purifying selection
AcWRKY31	Aco000358.1	VvWRKY52	GSVIVT01028718001	0.828659	4.09567	0.202325	6	Purifying selection
AcWRKY4	Aco000831.1	VvWRKY58	GSVIVT01014854001	0.661223	4.56044	0.144991	9	Purifying selection
AcWRKY45	Aco001643.1	VvWRKY27	GSVIVT01030174001	1.22615	3.87969	0.316043	41	Purifying selection
AcWRKY45	Aco001643.1	VvWRKY42	GSVIVT01032661001	1.1314	1.65789	0.682431	24	Purifying selection
AcWRKY7	Aco002567.1	VvWRKY21	GSVIVT01028147001	0.602755	3.93467	0.153191	53	Purifying selection
AcWRKY7	Aco002567.1	VvWRKY16	GSVIVT01034968001	0.617116	3.97828	0.155122	38	Purifying selection
AcWRKY44	Aco003674.1	VvWRKY53	GSVIVT01008553001	0.451664	3.28059	0.137678	24	Purifying selection
AcWRKY44	Aco003674.1	VvWRKY3	GSVIVT01010525001	0.64418	1.81822	0.354291	6	Purifying selection
AcWRKY37	Aco003738.1	VvWRKY39	GSVIVT01030046001	0.928374	3.41422	0.271914	14	Purifying selection
AcWRKY37	Aco003738.1	VvWRKY57	GSVIVT01037775001	0.942771	1.95498	0.482241	9	Purifying selection
AcWRKY36	Aco003842.1	VvWRKY46	GSVIVT01011472001	1.22266	2.36383	0.517238	11	Purifying selection
AcWRKY15	Aco005240.1	VvWRKY19	GSVIVT01000752001	0.587545	3.82248	0.153708	12	Purifying selection
AcWRKY25	Aco005520.1	VvWRKY6	GSVIVT01019511001	0.826959	4.04236	0.204573	23	Purifying selection
AcWRKY25	Aco005520.1	VvWRKY48	GSVIVT01027069001	1.04715	4.08934	0.256069	12	Purifying selection
AcWRKY25	Aco005520.1	VvWRKY52	GSVIVT01028718001	1.11296	2.2247	0.500276	7	Purifying selection
AcWRKY26	Aco005568.1	VvWRKY49	GSVIVT01026969001	0.537514	1.65172	0.325427	12	Purifying selection
AcWRKY27	Aco005587.1	VvWRKY5	GSVIVT01019419001	2.89809	2.79551	1.0367	23	Positive selection
AcWRKY27	Aco005587.1	VvWRKY32	GSVIVT01021252001	0.572557	3.91864	0.146111	12	Purifying selection
AcWRKY27	Aco005587.1	VvWRKY50	GSVIVT01026965001	2.90898	2.3781	1.22324	21	Positive selection
AcWRKY27	Aco005587.1	VvWRKY51	GSVIVT01028823001	4.49741	2.37259	1.89557	6	Positive selection
AcWRKY28	Aco005719.1	VvWRKY8	GSVIVT01035426001	0.655969	3.53624	0.185499	14	Purifying selection
AcWRKY43	Aco005897.1	VvWRKY8	GSVIVT01035426001	0.431118	3.22637	0.133623	8	Purifying selection
AcWRKY42	Aco005906.1	VvWRKY45	GSVIVT01011356001	1.03829	1.86843	0.555703	6	Purifying selection
AcWRKY40	Aco006054.1	VvWRKY51	GSVIVT01028823001	4.39544	3.09456	1.42037	13	Positive selection
AcWRKY35	Aco006470.1	VvWRKY35	GSVIVT01023600001	1.02993	2.01634	0.510792	15	Purifying selection
AcWRKY35	Aco006470.1	VvWRKY11	GSVIVT01035965001	1.04922	2.43209	0.431407	13	Purifying selection
AcWRKY50	Aco007122.1	VvWRKY27	GSVIVT01030174001	1.54881	1.26297	1.22633	23	Positive selection
AcWRKY50	Aco007122.1	VvWRKY41	GSVIVT01032662001	1.17003	1.90584	0.61392	30	Purifying selection
AcWRKY46	Aco008200.1	VvWRKY30	GSVIVT01015952001	0.581976	3.86108	0.150729	6	Purifying selection
AcWRKY47	Aco008206.1	VvWRKY35	GSVIVT01023600001	1.25738	4.07291	0.308719	14	Purifying selection
AcWRKY48	Aco008276.1	VvWRKY36	GSVIVT01029265001	0.692058	3.93549	0.175851	20	Purifying selection
AcWRKY18	Aco008510.1	VvWRKY1	GSVIVT01012196001	0.369964	3.55549	0.104054	13	Purifying selection
AcWRKY1	Aco009662.1	VvWRKY19	GSVIVT01000752001	0.688826	3.72839	0.184751	10	Purifying selection
AcWRKY22	Aco009876.1	VvWRKY45	GSVIVT01011356001	0.832623	2.04068	0.408013	6	Purifying selection
AcWRKY9	Aco011109.1	VvWRKY18	GSVIVT01024624001	0.560771	4.38008	0.128028	37	Purifying selection
AcWRKY9	Aco011109.1	VvWRKY26	GSVIVT01030258001	0.620796	4.42978	0.140142	35	Purifying selection
AcWRKY8	Aco011148.1	VvWRKY27	GSVIVT01030174001	1.36469	2.32396	0.587227	35	Purifying selection
AcWRKY8	Aco011148.1	VvWRKY41	GSVIVT01032662001	0.931633	4.04893	0.230094	30	Purifying selection
AcWRKY34	Aco012507.1	VvWRKY18	GSVIVT01024624001	0.909203	2.20974	0.411453	35	Purifying selection
AcWRKY34	Aco012507.1	VvWRKY26	GSVIVT01030258001	0.789009	4.466	0.17667	34	Purifying selection
AcWRKY5	Aco012874.1	VvWRKY47	GSVIVT01018300001	0.493003	3.64797	0.135144	32	Purifying selection
AcWRKY49	Aco016066.1	VvWRKY53	GSVIVT01008553001	0.468763	1.66153	0.282127	19	Purifying selection
AcWRKY49	Aco016066.1	VvWRKY3	GSVIVT01010525001	0.634585	3.59589	0.176475	26	Purifying selection
AcWRKY10	Aco016822.1	VvWRKY29	GSVIVT01034148001	0.649244	3.92009	0.16562	38	Purifying selection
AcWRKY2	Aco016930.1	VvWRKY9	GSVIVT01035884001	0.650091	3.90147	0.166627	16	Purifying selection
AcWRKY20	Aco017401.1	VvWRKY19	GSVIVT01000752001	0.723611	3.88188	0.186407	8	Purifying selection
AcWRKY6	Aco022106.1	VvWRKY22	GSVIVT01028244001	2.01694	0.397042	2.71885e-12	10	Purifying selection

## Sheet: Pineapple-Musa
Additional file 5 One-to-one orthologous relationships between pineapple and other five plant species.
AcWRKY Gene Name	AcWRKY Gene ID	MusaWRKY Gene Name	MusaWRKY Gene ID	Ka	Ks	Ka/Ks	Numbers of conserved flanking genes	Selection pressure
AcWRKY32	Aco000069.1	MusaWRKY27	GSMUA_Achr3T29850_001	0.705362	3.38504	0.208376	9	Purifying selection
AcWRKY32	Aco000069.1	MusaWRKY39	GSMUA_Achr4T13970_001	0.624941	3.73061	0.167517	7	Purifying selection
AcWRKY31	Aco000358.1	MusaWRKY133	GSMUA_Achr10T21880_001	1.16594	3.24731	0.359047	18	Purifying selection
AcWRKY31	Aco000358.1	MusaWRKY87	GSMUA_Achr7T14140_001	0.707775	1.89334	0.373823	19	Purifying selection
AcWRKY30	Aco000436.1	MusaWRKY139	GSMUA_Achr10T28190_001	0.843617	3.27688	0.257446	9	Purifying selection
AcWRKY30	Aco000436.1	MusaWRKY86	GSMUA_Achr7T13400_001	0.784626	2.06732	0.379537	19	Purifying selection
AcWRKY4	Aco000831.1	MusaWRKY31	GSMUA_Achr4T01600_001	0.787266	3.29213	0.239136	15	Purifying selection
AcWRKY4	Aco000831.1	MusaWRKY50	GSMUA_Achr5T04150_001	0.827853	4.54234	0.182253	12	Purifying selection
AcWRKY3	Aco001352.1	MusaWRKY140	GSMUA_Achr10T30080_001	0.986197	2.69656	0.365724	22	Purifying selection
AcWRKY3	Aco001352.1	MusaWRKY92	GSMUA_Achr7T18820_001	0.677977	2.7784	0.244017	24	Purifying selection
AcWRKY45	Aco001643.1	MusaWRKY53	GSMUA_Achr5T07490_001	0.865661	5.31745	0.162796	14	Purifying selection
AcWRKY45	Aco001643.1	MusaWRKY94	GSMUA_Achr7T22020_001	1.06766	4.3117	0.24762	15	Purifying selection
AcWRKY7	Aco002567.1	MusaWRKY104	GSMUA_Achr8T10740_001	0.617566	3.79872	0.162572	54	Purifying selection
AcWRKY13	Aco003120.1	MusaWRKY31	GSMUA_Achr4T01600_001	0.776605	2.85296	0.272211	7	Purifying selection
AcWRKY13	Aco003120.1	MusaWRKY50	GSMUA_Achr5T04150_001	0.811465	1.87782	0.432131	7	Purifying selection
AcWRKY44	Aco003674.1	MusaWRKY112	GSMUA_Achr9T01400_001	0.500176	3.48191	0.14365	24	Purifying selection
AcWRKY44	Aco003674.1	MusaWRKY123	GSMUA_Achr9T29350_001	0.575664	3.32735	0.17301	10	Purifying selection
AcWRKY37	Aco003738.1	MusaWRKY27	GSMUA_Achr3T29850_001	0.754041	1.73959	0.43346	31	Purifying selection
AcWRKY37	Aco003738.1	MusaWRKY39	GSMUA_Achr4T13970_001	0.54103	2.66023	0.203377	11	Purifying selection
AcWRKY36	Aco003842.1	MusaWRKY130	GSMUA_Achr10T11580_001	0.852816	1.72872	0.493321	21	Purifying selection
AcWRKY36	Aco003842.1	MusaWRKY40	GSMUA_Achr4T14270_001	0.755667	1.69183	0.446657	15	Purifying selection
AcWRKY36	Aco003842.1	MusaWRKY70	GSMUA_Achr6T16760_001	0.694342	2.11169	0.328809	11	Purifying selection
AcWRKY36	Aco003842.1	MusaWRKY80	GSMUA_Achr7T00610_001	0.738686	4.35042	0.169796	7	Purifying selection
AcWRKY36	Aco003842.1	MusaWRKY100	GSMUA_Achr7T26450_001	0.749087	1.54534	0.484739	32	Purifying selection
AcWRKY15	Aco005240.1	MusaWRKY129	GSMUA_Achr10T08720_001	0.650497	3.99254	0.162928	15	Purifying selection
AcWRKY15	Aco005240.1	MusaWRKY12	GSMUA_Achr2T17580_001	0.856914	3.77574	0.226953	7	Purifying selection
AcWRKY15	Aco005240.1	MusaWRKY108	GSMUA_Achr8T20660_001	0.8972	2.61392	0.34324	11	Purifying selection
AcWRKY15	Aco005240.1	MusaWRKY118	GSMUA_Achr9T10740_001	0.962922	1.79365	0.536849	68	Purifying selection
AcWRKY25	Aco005520.1	MusaWRKY21	GSMUA_Achr3T15840_001	0.863171	3.81211	0.226429	14	Purifying selection
AcWRKY25	Aco005520.1	MusaWRKY24	GSMUA_Achr3T25080_001	1.14292	4.02471	0.283975	7	Purifying selection
AcWRKY25	Aco005520.1	MusaWRKY43	GSMUA_Achr4T15640_001	1.1538	2.97204	0.388219	19	Purifying selection
AcWRKY26	Aco005568.1	MusaWRKY2	GSMUA_Achr1T05010_001	0.558738	3.72739	0.149901	7	Purifying selection
AcWRKY26	Aco005568.1	MusaWRKY97	GSMUA_Achr7T24780_001	0.592941	1.64331	0.36082	30	Purifying selection
AcWRKY27	Aco005587.1	MusaWRKY9	GSMUA_Achr2T09710_001	0.955817	3.8907	0.245667	10	Purifying selection
AcWRKY27	Aco005587.1	MusaWRKY20	GSMUA_Achr3T15690_001	0.657633	3.63062	0.181135	14	Purifying selection
AcWRKY27	Aco005587.1	MusaWRKY37	GSMUA_Achr4T08360_001	0.53259	3.71208	0.143475	17	Purifying selection
AcWRKY27	Aco005587.1	MusaWRKY42	GSMUA_Achr4T15540_001	0.600075	3.72712	0.161002	19	Purifying selection
AcWRKY27	Aco005587.1	MusaWRKY97	GSMUA_Achr7T24840_001	0.47184	3.56249	0.132447	30	Purifying selection
AcWRKY27	Aco005587.1	MusaWRKY111	GSMUA_Achr8T27790_001	0.552479	3.03333	0.182136	12	Purifying selection
AcWRKY28	Aco005719.1	MusaWRKY38	GSMUA_Achr4T08880_001	0.737597	2.68658	0.274549	16	Purifying selection
AcWRKY28	Aco005719.1	MusaWRKY96	GSMUA_Achr7T23980_001	0.696407	3.50521	0.198678	20	Purifying selection
AcWRKY28	Aco005719.1	MusaWRKY110	GSMUA_Achr8T26240_001	0.770488	3.48051	0.221372	11	Purifying selection
AcWRKY43	Aco005897.1	MusaWRKY38	GSMUA_Achr4T08880_001	0.634664	1.76723	0.35913	12	Purifying selection
AcWRKY43	Aco005897.1	MusaWRKY95	GSMUA_Achr7T23980_001	0.649029	3.43208	0.189106	17	Purifying selection
AcWRKY43	Aco005897.1	MusaWRKY110	GSMUA_Achr8T26240_001	0.701905	1.30752	0.536821	6	Purifying selection
AcWRKY42	Aco005906.1	MusaWRKY3	GSMUA_Achr1T05240_001	0.885027	1.61921	0.546578	7	Purifying selection
AcWRKY42	Aco005906.1	MusaWRKY56	GSMUA_Achr5T09730_001	1.79708	1.88312	0.954311	8	Purifying selection
AcWRKY42	Aco005906.1	MusaWRKY83	GSMUA_Achr7T08850_001	1.05048	1.98726	0.528604	9	Purifying selection
AcWRKY41	Aco006038.1	MusaWRKY9	GSMUA_Achr2T09710_001	1.06015	3.84625	0.275632	14	Purifying selection
AcWRKY41	Aco006038.1	MusaWRKY20	GSMUA_Achr3T15690_001	0.634642	3.65479	0.173647	10	Purifying selection
AcWRKY41	Aco006038.1	MusaWRKY37	GSMUA_Achr4T08360_001	0.553811	3.63226	0.15247	15	Purifying selection
AcWRKY41	Aco006038.1	MusaWRKY42	GSMUA_Achr4T15540_001	0.552581	3.60812	0.153149	12	Purifying selection
AcWRKY41	Aco006038.1	MusaWRKY97	GSMUA_Achr7T24840_001	0.457222	3.46029	0.132134	24	Purifying selection
AcWRKY41	Aco006038.1	MusaWRKY111	GSMUA_Achr8T27790_001	0.502355	3.52547	0.142493	17	Purifying selection
AcWRKY40	Aco006054.1	MusaWRKY125	GSMUA_Achr10T01150_001	0.763887	2.62399	0.291116	8	Purifying selection
AcWRKY40	Aco006054.1	MusaWRKY131	GSMUA_Achr10T14710_001	0.915438	2.09978	0.435968	7	Purifying selection
AcWRKY40	Aco006054.1	MusaWRKY134	GSMUA_Achr10T22020_001	0.797645	2.13054	0.374387	6	Purifying selection
AcWRKY40	Aco006054.1	MusaWRKY2	GSMUA_Achr1T05010_001	1.2039	3.70594	0.324858	7	Purifying selection
AcWRKY40	Aco006054.1	MusaWRKY55	GSMUA_Achr5T09430_001	1.04726	2.14342	0.488593	12	Purifying selection
AcWRKY40	Aco006054.1	MusaWRKY75	GSMUA_Achr6T31840_001	0.748645	4.02199	0.186138	10	Purifying selection
AcWRKY40	Aco006054.1	MusaWRKY88	GSMUA_Achr7T14300_001	1.04573	2.5131	0.416109	10	Purifying selection
AcWRKY40	Aco006054.1	MusaWRKY107	GSMUA_Achr8T19810_001	0.739322	3.95179	0.187085	6	Purifying selection
AcWRKY40	Aco006054.1	MusaWRKY115	GSMUA_Achr9T05460_001	0.964082	2.69456	0.357788	25	Purifying selection
AcWRKY39	Aco006201.1	MusaWRKY132	GSMUA_Achr10T15290_001	0.713879	4.30231	0.165929	6	Purifying selection
AcWRKY39	Aco006201.1	MusaWRKY29	GSMUA_Achr3T31130_001	0.751535	2.38576	0.315009	9	Purifying selection
AcWRKY39	Aco006201.1	MusaWRKY69	GSMUA_Achr6T13630_001	0.775593	4.27572	0.181395	7	Purifying selection
AcWRKY38	Aco006221.1	MusaWRKY30	GSMUA_Achr3T31310_001	0.789298	2.51615	0.313692	9	Purifying selection
AcWRKY38	Aco006221.1	MusaWRKY33	GSMUA_Achr4T02800_001	0.67171	3.9971	0.168049	9	Purifying selection
AcWRKY38	Aco006221.1	MusaWRKY36	GSMUA_Achr4T07920_001	0.902291	2.23062	0.404501	6	Purifying selection
AcWRKY38	Aco006221.1	MusaWRKY71	GSMUA_Achr6T22160_001	0.856585	3.93801	0.217517	7	Purifying selection
AcWRKY38	Aco006221.1	MusaWRKY74	GSMUA_Achr6T27090_001	0.7321	3.91454	0.18702	22	Purifying selection
AcWRKY38	Aco006221.1	MusaWRKY98	GSMUA_Achr7T25400_001	0.891996	2.1938	0.406599	20	Purifying selection
AcWRKY38	Aco006221.1	MusaWRKY116	GSMUA_Achr9T06750_001	0.922681	1.83716	0.502231	29	Purifying selection
AcWRKY35	Aco006470.1	MusaWRKY128	GSMUA_Achr10T06060_001	0.983675	2.05955	0.477617	11	Purifying selection
AcWRKY50	Aco007122.1	MusaWRKY54	GSMUA_Achr5T08580_001	1.25334	2.10593	0.595147	10	Purifying selection
AcWRKY51	Aco007123.1	MusaWRKY76	GSMUA_Achr6T32460_001	1.13307	2.64721	0.428025	18	Purifying selection
AcWRKY51	Aco007123.1	MusaWRKY94	GSMUA_Achr7T22020_001	1.00226	3.70787	0.270307	21	Purifying selection
AcWRKY51	Aco007123.1	MusaWRKY114	GSMUA_Achr9T04830_001	0.916317	3.39287	0.270072	12	Purifying selection
AcWRKY46	Aco008200.1	MusaWRKY127	GSMUA_Achr10T06050_001	0.416997	3.834	0.108763	14	Purifying selection
AcWRKY46	Aco008200.1	MusaWRKY136	GSMUA_Achr10T24080_001	0.506408	3.58957	0.141078	14	Purifying selection
AcWRKY46	Aco008200.1	MusaWRKY4	GSMUA_Achr1T10080_001	0.587953	3.8516	0.152652	29	Purifying selection
AcWRKY46	Aco008200.1	MusaWRKY8	GSMUA_Achr2T05100_001	0.444223	3.58204	0.124014	10	Purifying selection
AcWRKY46	Aco008200.1	MusaWRKY19	GSMUA_Achr3T13440_001	0.386157	3.77139	0.102391	9	Purifying selection
AcWRKY46	Aco008200.1	MusaWRKY32	GSMUA_Achr4T01930_001	0.804055	3.83831	0.209482	7	Purifying selection
AcWRKY46	Aco008200.1	MusaWRKY81	GSMUA_Achr7T05200_001	0.496115	3.80846	0.130267	7	Purifying selection
AcWRKY46	Aco008200.1	MusaWRKY93	GSMUA_Achr7T19340_001	0.543934	3.57475	0.15216	6	Purifying selection
AcWRKY47	Aco008206.1	MusaWRKY128	GSMUA_Achr10T06060_001	0.666681	1.96181	0.339829	14	Purifying selection
AcWRKY48	Aco008276.1	MusaWRKY135	GSMUA_Achr10T23420_001	0.745515	3.73027	0.199855	14	Purifying selection
AcWRKY48	Aco008276.1	MusaWRKY6	GSMUA_Achr1T23560_001	0.795721	3.82142	0.208227	18	Purifying selection
AcWRKY48	Aco008276.1	MusaWRKY17	GSMUA_Achr3T05670_001	0.796542	3.7397	0.212996	7	Purifying selection
AcWRKY48	Aco008276.1	MusaWRKY25	GSMUA_Achr3T27880_001	0.692539	4.86093	0.142471	9	Purifying selection
AcWRKY48	Aco008276.1	MusaWRKY122	GSMUA_Achr9T22950_001	0.803003	3.69419	0.217369	17	Purifying selection
AcWRKY18	Aco008510.1	MusaWRKY47	GSMUA_Achr4T23360_001	0.566252	2.25705	0.250882	11	Purifying selection
AcWRKY18	Aco008510.1	MusaWRKY78	GSMUA_Achr6T34870_001	0.467585	3.48983	0.133985	17	Purifying selection
AcWRKY18	Aco008510.1	MusaWRKY79	GSMUA_Achr7T00580_001	0.400285	4.11057	0.0973795	41	Purifying selection
AcWRKY19	Aco008522.1	MusaWRKY130	GSMUA_Achr10T11580_001	0.882269	2.0032	0.440429	7	Purifying selection
AcWRKY19	Aco008522.1	MusaWRKY40	GSMUA_Achr4T14270_001	0.709003	2.94117	0.241061	7	Purifying selection
AcWRKY19	Aco008522.1	MusaWRKY80	GSMUA_Achr7T00610_001	0.702277	2.14477	0.327437	41	Purifying selection
AcWRKY19	Aco008522.1	MusaWRKY100	GSMUA_Achr7T26450_001	0.755335	2.33176	0.323933	10	Purifying selection
AcWRKY1	Aco009662.1	MusaWRKY108	GSMUA_Achr8T20660_001	0.765692	2.27957	0.335893	7	Purifying selection
AcWRKY1	Aco009662.1	MusaWRKY118	GSMUA_Achr9T10740_001	0.790995	3.76641	0.210013	8	Purifying selection
AcWRKY1	Aco009662.1	MusaWRKY121	GSMUA_Achr9T21560_001	1.2035	1.28306	0.937989	7	Purifying selection
AcWRKY22	Aco009876.1	MusaWRKY139	GSMUA_Achr10T28190_001	0.986218	1.78743	0.551751	24	Purifying selection
AcWRKY22	Aco009876.1	MusaWRKY83	GSMUA_Achr7T08850_001	0.819869	1.85851	0.441144	38	Purifying selection
AcWRKY22	Aco009876.1	MusaWRKY86	GSMUA_Achr7T13400_001	0.864195	1.67601	0.515628	14	Purifying selection
AcWRKY9	Aco011109.1	MusaWRKY18	GSMUA_Achr3T09940_001	0.560301	4.18723	0.133812	45	Purifying selection
AcWRKY9	Aco011109.1	MusaWRKY77	GSMUA_Achr6T32720_001	0.963315	2.23877	0.430288	54	Purifying selection
AcWRKY9	Aco011109.1	MusaWRKY102	GSMUA_Achr8T01790_001	0.822998	1.65302	0.497875	13	Purifying selection
AcWRKY8	Aco011148.1	MusaWRKY76	GSMUA_Achr6T32460_001	0.690798	4.05943	0.170171	54	Purifying selection
AcWRKY8	Aco011148.1	MusaWRKY101	GSMUA_Achr8T01730_001	0.877602	2.56655	0.341938	13	Purifying selection
AcWRKY8	Aco011148.1	MusaWRKY114	GSMUA_Achr9T04830_001	0.613872	3.5317	0.173818	37	Purifying selection
AcWRKY16	Aco011731.1	MusaWRKY59	GSMUA_Achr5T20810_001	0.9468	1.91329	0.494854	7	Purifying selection
AcWRKY34	Aco012507.1	MusaWRKY144	GSMUA_Achr11T10700_001	1.29247	2.78967	0.463306	8	Purifying selection
AcWRKY34	Aco012507.1	MusaWRKY147	GSMUA_Achr11T19710_001	0.624414	4.32577	0.144348	13	Purifying selection
AcWRKY34	Aco012507.1	MusaWRKY18	GSMUA_Achr3T09940_001	0.618472	1.96012	0.315529	23	Purifying selection
AcWRKY34	Aco012507.1	MusaWRKY77	GSMUA_Achr6T32720_001	1.01658	2.04198	0.497838	20	Purifying selection
AcWRKY5	Aco012874.1	MusaWRKY82	GSMUA_Achr7T06860_001	0.174705	1.97499	0.0884583	12	Purifying selection
AcWRKY5	Aco012874.1	MusaWRKY104	GSMUA_Achr8T10740_001	0.901491	3.60994	0.249724	18	Purifying selection
AcWRKY11	Aco014348.1	MusaWRKY138	GSMUA_Achr10T27340_001	0.611663	3.57494	0.171097	26	Purifying selection
AcWRKY11	Aco014348.1	MusaWRKY52	GSMUA_Achr5T06260_001	0.104462	3.01018	0.0347029	16	Purifying selection
AcWRKY49	Aco016066.1	MusaWRKY67	GSMUA_Achr6T06360_001	0.5353	3.55343	0.150643	11	Purifying selection
AcWRKY49	Aco016066.1	MusaWRKY112	GSMUA_Achr9T01400_001	0.484939	3.48024	0.139341	19	Purifying selection
AcWRKY49	Aco016066.1	MusaWRKY123	GSMUA_Achr9T29350_001	0.584126	3.42961	0.170318	6	Purifying selection
AcWRKY10	Aco016822.1	MusaWRKY89	GSMUA_Achr7T15060_001	0.507849	3.88908	0.130583	14	Purifying selection
AcWRKY2	Aco016930.1	MusaWRKY136	GSMUA_Achr10T24080_001	0.326251	2.59988	0.125487	25	Purifying selection
AcWRKY2	Aco016930.1	MusaWRKY19	GSMUA_Achr3T13440_001	0.609766	3.83452	0.15902	6	Purifying selection
AcWRKY2	Aco016930.1	MusaWRKY32	GSMUA_Achr4T01930_001	0.751197	4.04327	0.18579	13	Purifying selection
AcWRKY2	Aco016930.1	MusaWRKY57	GSMUA_Achr5T16460_001	0.628405	3.72621	0.168645	7	Purifying selection
AcWRKY2	Aco016930.1	MusaWRKY91	GSMUA_Achr7T16090_001	0.714053	3.79411	0.1882	12	Purifying selection
AcWRKY2	Aco016930.1	MusaWRKY93	GSMUA_Achr7T19340_001	0.416517	2.07774	0.200466	18	Purifying selection
AcWRKY17	Aco017007.1	MusaWRKY141	GSMUA_Achr11T06260_001	0.624617	4.0153	0.155559	12	Purifying selection
AcWRKY17	Aco017007.1	MusaWRKY146	GSMUA_Achr11T17950_001	0.760964	1.87118	0.406676	12	Purifying selection
AcWRKY17	Aco017007.1	MusaWRKY48	GSMUA_Achr4T27420_001	0.846582	3.99577	0.21187	13	Purifying selection
AcWRKY17	Aco017007.1	MusaWRKY49	GSMUA_Achr5T03670_001	0.635958	4.02178	0.158128	16	Purifying selection
AcWRKY17	Aco017007.1	MusaWRKY105	GSMUA_Achr8T14610_001	0.755959	4.15791	0.181812	22	Purifying selection
AcWRKY20	Aco017401.1	MusaWRKY129	GSMUA_Achr10T08720_001	0.898698	3.98554	0.22549	7	Purifying selection
AcWRKY20	Aco017401.1	MusaWRKY108	GSMUA_Achr8T20660_001	0.849123	2.39249	0.354912	19	Purifying selection
AcWRKY20	Aco017401.1	MusaWRKY118	GSMUA_Achr9T10740_001	0.835023	2.28512	0.365418	31	Purifying selection
AcWRKY12	Aco021320.1	MusaWRKY17	GSMUA_Achr3T05670_001	0.574963	3.69582	0.155571	10	Purifying selection
AcWRKY12	Aco021320.1	MusaWRKY51	GSMUA_Achr5T04870_001	0.692433	3.5997	0.192359	7	Purifying selection
AcWRKY12	Aco021320.1	MusaWRKY119	GSMUA_Achr9T13840_001	0.177573	1.8823	0.0943379	11	Purifying selection
AcWRKY24	Aco005341.1	MusaWRKY33	GSMUA_Achr4P02800_001	0.552138	5.02363	0.109908	9	Purifying selection
AcWRKY24	Aco005341.1	MusaWRKY41	GSMUA_Achr4P14990_001	0.512803	3.6891	0.139005	17	Purifying selection
AcWRKY24	Aco005341.1	MusaWRKY98	GSMUA_Achr7P25400_001	0.458037	3.52017	0.130118	12	Purifying selection
AcWRKY24	Aco005341.1	MusaWRKY116	GSMUA_Achr9P06750_001	0.630519	2.73493	0.230543	13	Purifying selection
		102个香蕉WRKY

## Sheet: Pineapple-Rice
Additional file 5 One-to-one orthologous relationships between pineapple and other five plant species.
AcWRKY Gene Name	AcWRKY Gene ID	OsWRKY Gene Name	OsWRKY Gene ID	Ka	Ks	Ka/Ks	Numbers of conserved flanking genes	Selection pressure
AcWRKY31	Aco000358.1	OsWRKY113	LOC_Os06g06360.1	0.742357	3.92172	0.189293	7	Purifying selection
AcWRKY4	Aco000831.1	OsWRKY35	LOC_Os04g39570.1	0.890835	4.60086	0.193624	36	Purifying selection
AcWRKY4	Aco000831.1	OsWRKY30	LOC_Os08g38990.1	0.986224	4.53999	0.217231	10	Purifying selection
AcWRKY3	Aco001352.1	OsWRKY32	LOC_Os02g53100.1	0.882012	4.23319	0.208356	8	Purifying selection
AcWRKY45	Aco001643.1	OsWRKY79	LOC_Os03g21710.1	0.918672	3.92348	0.234148	19	Purifying selection
AcWRKY45	Aco001643.1	OsWRKY48	LOC_Os05g40060.1	0.922748	3.88402	0.237576	32	Purifying selection
AcWRKY45	Aco001643.1	OsWRKY47	LOC_Os07g48260.1	1.04722	3.98087	0.263063	25	Purifying selection
AcWRKY13	Aco003120.1	OsWRKY30	LOC_Os08g38990.1	0.82106	4.52724	0.18136	32	Purifying selection
AcWRKY44	Aco003674.1	OsWRKY72	LOC_Os11g29870.1	0.549709	3.47644	0.158124	31	Purifying selection
AcWRKY37	Aco003738.1	OsWRKY87	LOC_Os07g39480.1	0.877503	2.10378	0.417108	14	Purifying selection
AcWRKY36	Aco003842.1	OsWRKY88	LOC_Os07g40570.1	0.859333	1.7439	0.492765	113	Purifying selection
AcWRKY14	Aco005184.1	OsWRKY60	LOC_Os03g45450.1	0.393881	2.93079	0.134394	63	Purifying selection
AcWRKY15	Aco005240.1	OsWRKY94	LOC_Os12g40570.1	0.631026	4.03681	0.156318	43	Purifying selection
AcWRKY25	Aco005520.1	OsWRKY15	LOC_Os01g46800.1	0.74365	3.67415	0.202401	81	Purifying selection
AcWRKY26	Aco005568.1	OsWRKY23	LOC_Os01g53260.1	0.595895	3.61797	0.164704	7	Purifying selection
AcWRKY27	Aco005587.1	OsWRKY14	LOC_Os01g53040.1	0.586485	3.71262	0.157971	53	Purifying selection
AcWRKY27	Aco005587.1	OsWRKY13	LOC_Os01g54600.1	0.732584	3.69713	0.198149	48	Purifying selection
AcWRKY28	Aco005719.1	OsWRKY26	LOC_Os01g51690.1	0.513869	2.18352	0.23534	18	Purifying selection
AcWRKY28	Aco005719.1	OsWRKY7	LOC_Os05g46020.1	0.409115	2.44597	0.167261	54	Purifying selection
AcWRKY43	Aco005897.1	OsWRKY77	LOC_Os01g40260.1	0.556618	3.43809	0.161897	25	Purifying selection
AcWRKY43	Aco005897.1	OsWRKY26	LOC_Os01g51690.1	0.75456	3.52673	0.213955	87	Purifying selection
AcWRKY43	Aco005897.1	OsWRKY7	LOC_Os05g46020.1	0.702662	3.56911	0.196873	7	Purifying selection
AcWRKY40	Aco006054.1	OsWRKY111	LOC_Os05g50700.1	0.716245	3.91212	0.183084	13	Purifying selection
AcWRKY39	Aco006201.1	OsWRKY43	LOC_Os05g49210.1	0.650663	4.21053	0.154532	70	Purifying selection
AcWRKY38	Aco006221.1	OsWRKY11	LOC_Os01g43650.1	0.650247	3.91629	0.166037	81	Purifying selection
AcWRKY38	Aco006221.1	OsWRKY16	LOC_Os01g47560.1	0.754155	3.94258	0.191284	81	Purifying selection
AcWRKY35	Aco006470.1	OsWRKY89	LOC_Os08g17400.1	0.537047	1.53302	0.350318	8	Purifying selection
AcWRKY50	Aco007122.1	OsWRKY48	LOC_Os05g40060.1	0.999734	3.93342	0.254164	23	Purifying selection
AcWRKY51	Aco007123.1	OsWRKY54	LOC_Os05g40080.1	1.02301	1.96136	0.521583	17	Purifying selection
AcWRKY46	Aco008200.1	OsWRKY71	LOC_Os02g08440.1	0.434938	3.70359	0.117437	103	Purifying selection
AcWRKY46	Aco008200.1	OsWRKY28	LOC_Os06g44010.1	0.466642	3.73302	0.125004	102	Purifying selection
AcWRKY48	Aco008276.1	OsWRKY68	LOC_Os04g51560.1	0.633776	3.82699	0.165607	119	Purifying selection
AcWRKY18	Aco008510.1	OsWRKY3	LOC_Os03g55080.1	0.401782	3.41517	0.117646	66	Purifying selection
AcWRKY18	Aco008510.1	OsWRKY29	LOC_Os07g02060.1	0.333146	3.40373	0.0978768	102	Purifying selection
AcWRKY19	Aco008522.1	OsWRKY88	LOC_Os07g40570.1	0.873835	2.59568	0.336649	25	Purifying selection
AcWRKY1	Aco009662.1	OsWRKY121	LOC_Os03g53050.1	0.63905	4.04314	0.158058	28	Purifying selection
AcWRKY22	Aco009876.1	OsWRKY107	LOC_Os01g09080.1	0.942003	4.45116	0.211631	7	Purifying selection
AcWRKY22	Aco009876.1	OsWRKY73	LOC_Os06g05380.1	1.00709	3.717	0.270942	16	Purifying selection
AcWRKY9	Aco011109.1	OsWRKY24	LOC_Os01g61080.1	0.735441	4.24657	0.173185	29	Purifying selection
AcWRKY9	Aco011109.1	OsWRKY53	LOC_Os05g27730.1	0.590297	4.11497	0.143451	76	Purifying selection
AcWRKY9	Aco011109.1	OsWRKY70	LOC_Os05g39720.1	0.72704	4.30754	0.168783	17	Purifying selection
AcWRKY34	Aco012507.1	OsWRKY24	LOC_Os01g61080.1	0.75293	4.25843	0.176809	29	Purifying selection
AcWRKY34	Aco012507.1	OsWRKY70	LOC_Os05g39720.1	0.787225	4.31105	0.182607	25	Purifying selection
AcWRKY5	Aco012874.1	OsWRKY36	LOC_Os04g46060.1	0.452405	3.57796	0.126442	9	Purifying selection
AcWRKY11	Aco014348.1	OsWRKY102	LOC_Os01g08710.1	0.58858	2.53172	0.232482	50	Purifying selection
AcWRKY49	Aco016066.1	OsWRKY72	LOC_Os11g29870.1	0.600604	3.48984	0.1721	15	Purifying selection
AcWRKY10	Aco016822.1	OsWRKY17	LOC_Os01g74140.1	0.84068	3.92093	0.214408	28	Purifying selection
AcWRKY2	Aco016930.1	OsWRKY76	LOC_Os09g25060.1	0.590803	3.66704	0.161112	49	Purifying selection
AcWRKY17	Aco017007.1	OsWRKY66	LOC_Os02g47060.1	0.891135	2.38729	0.373283	9	Purifying selection
AcWRKY17	Aco017007.1	OsWRKY37	LOC_Os04g50920.1	0.843116	2.18074	0.386619	143	Purifying selection
AcWRKY17	Aco017007.1	OsWRKY2	LOC_Os10g42850.1	0.763231	3.93536	0.193942	74	Purifying selection
AcWRKY6	Aco022106.1	OsWRKY9	LOC_Os01g18584.1	0.696777	3.02693	0.230192	22	Purifying selection
AcWRKY6	Aco022106.1	OsWRKY5	LOC_Os05g04640.1	0.765813	2.42766	0.315453	7	Purifying selection
AcWRKY24	Aco005341.1	OsWRKY11	LOC_Os01g43650.1	0.5418	1.22369	0.442759	66	Purifying selection
AcWRKY24	Aco005341.1	OsWRKY16	LOC_Os01g47560.1	0.692977	2.58577	0.267996	39	Purifying selection
AcWRKY24	Aco005341.1	OsWRKY8	LOC_Os05g50610.1	0.531635	1.53572	0.34618	43	Purifying selection

## Sheet: Pineapple-Mzaie
Additional file 5 One-to-one orthologous relationships between pineapple and other five plant species.
AcWRKY Gene Name	AcWRKY Gene ID	ZmWRKY Gene Name	ZmWRKY Gene ID	Ka	Ks	Ka/Ks	Numbers of conserved flanking genes	Selection pressure
AcWRKY31	Aco000358.1	ZmWRKY108	GRMZM2G003551_T01	0.842748	3.91158	0.21545	20	Purifying selection
AcWRKY4	Aco000831.1	ZmWRKY56	GRMZM2G027972_T01	0.503873	2.02065	0.249362	36	Purifying selection
AcWRKY4	Aco000831.1	ZmWRKY117	GRMZM2G031963_T01	0.559774	4.58353	0.122127	7	Purifying selection
AcWRKY4	Aco000831.1	ZmWRKY22	GRMZM2G052671_T01	0.450146	2.50731	0.179534	27	Purifying selection
AcWRKY4	Aco000831.1	ZmWRKY81.1	GRMZM2G151407_T01	0.359992	1.45457	0.24749	44	Purifying selection
AcWRKY4	Aco000831.1	ZmWRKY16	GRMZM5G816457_T01	0.601981	4.63977	0.129744	7	Purifying selection
AcWRKY45	Aco001643.1	ZmWRKY35	GRMZM2G158328_T01	1.17311	3.84326	0.305238	9	Purifying selection
AcWRKY45	Aco001643.1	ZmWRKY55	GRMZM2G169564_T01	1.33622	2.13464	0.625972	14	Purifying selection
AcWRKY45	Aco001643.1	ZmWRKY83	GRMZM2G381378_T01	1.03885	2.44349	0.425148	27	Purifying selection
AcWRKY45	Aco001643.1	ZmWRKY94	GRMZM2G432583_T01	0.982019	3.92985	0.249887	11	Purifying selection
AcWRKY13	Aco003120.1	ZmWRKY22	GRMZM2G052671_T01	0.47021	2.68967	0.174821	18	Purifying selection
AcWRKY13	Aco003120.1	ZmWRKY81.1	GRMZM2G151407_T01	0.332993	2.08246	0.159904	33	Purifying selection
AcWRKY44	Aco003674.1	ZmWRKY46	GRMZM2G054125_T01	0.464137	3.49615	0.132756	16	Purifying selection
AcWRKY44	Aco003674.1	ZmWRKY24	GRMZM2G106560_T01	0.473764	3.49949	0.135381	9	Purifying selection
AcWRKY37	Aco003738.1	ZmWRKY23	GRMZM2G130854_T01	0.404268	1.51227	0.267325	8	Purifying selection
AcWRKY37	Aco003738.1	ZmWRKY82.1	GRMZM2G398506_T01	0.387551	3.71181	0.10441	9	Purifying selection
AcWRKY36	Aco003842.1	ZmWRKY65	GRMZM2G143765_T01	0.375186	1.32328	0.283528	9	Purifying selection
AcWRKY36	Aco003842.1	ZmWRKY110.1	GRMZM2G171428_T01	0.362083	1.49886	0.241573	8	Purifying selection
AcWRKY14	Aco005184.1	ZmWRKY7	GRMZM2G149219_T01	0.306315	2.88974	0.106001	9	Purifying selection
AcWRKY14	Aco005184.1	ZmWRKY59	GRMZM2G161411_T01	0.429637	3.03656	0.141488	20	Purifying selection
AcWRKY15	Aco005240.1	ZmWRKY6	GRMZM2G070211_T01	0.370332	4.04322	0.0915934	11	Purifying selection
AcWRKY15	Aco005240.1	ZmWRKY58	GRMZM2G147880_T01	0.353446	3.95884	0.0892802	6	Purifying selection
AcWRKY15	Aco005240.1	ZmWRKY11	GRMZM2G164082_T01	0.576754	3.96988	0.145282	24	Purifying selection
AcWRKY15	Aco005240.1	ZmWRKY30	GRMZM2G173680_T01	0.384509	4.05984	0.0947105	14	Purifying selection
AcWRKY25	Aco005520.1	ZmWRKY88	GRMZM2G063880_T01	0.69998	3.62766	0.192956	6	Purifying selection
AcWRKY25	Aco005520.1	ZmWRKY42	GRMZM2G408462_T01	0.676144	3.84614	0.175798	59	Purifying selection
AcWRKY25	Aco005520.1	ZmWRKY100	GRMZM2G411766_T01	0.662601	3.85996	0.17166	36	Purifying selection
AcWRKY26	Aco005568.1	ZmWRKY95	GRMZM2G015433_T01	0.348676	3.73711	0.093301	13	Purifying selection
AcWRKY26	Aco005568.1	ZmWRKY72	GRMZM2G401521_T01	0.346418	3.6535	0.0948181	13	Purifying selection
AcWRKY27	Aco005587.1	ZmWRKY39	GRMZM2G040298_T01	0.387827	3.75086	0.103397	54	Purifying selection
AcWRKY27	Aco005587.1	ZmWRKY38.2	GRMZM2G141299_T01	0.43062	3.71071	0.116048	12	Purifying selection
AcWRKY27	Aco005587.1	ZmWRKY89	GRMZM2G414315_T01	0.741562	3.63007	0.204283	8	Purifying selection
AcWRKY28	Aco005719.1	ZmWRKY40	GRMZM2G101405_T01	0.437355	5.2469	0.0833549	54	Purifying selection
AcWRKY28	Aco005719.1	ZmWRKY96	GRMZM2G137802_T01	0.302325	3.41103	0.0886316	6	Purifying selection
AcWRKY28	Aco005719.1	ZmWRKY73	GRMZM5G863420_T01	0.379731	3.60625	0.105298	27	Purifying selection
AcWRKY43	Aco005897.1	ZmWRKY73	GRMZM5G863420_T01	0.59933	3.51436	0.170537	8	Purifying selection
AcWRKY42	Aco005906.1	ZmWRKY97	GRMZM2G304573_T01	0.992195	4.08817	0.242699	11	Purifying selection
AcWRKY41	Aco006038.1	ZmWRKY106	GRMZM2G013391_T01	0.380928	3.56853	0.106746	14	Purifying selection
AcWRKY41	Aco006038.1	ZmWRKY39	GRMZM2G040298_T01	0.445042	3.65476	0.12177	8	Purifying selection
AcWRKY41	Aco006038.1	ZmWRKY38.2	GRMZM2G141299_T01	0.400949	3.62114	0.110725	20	Purifying selection
AcWRKY40	Aco006054.1	ZmWRKY44	GRMZM2G105140_T01	0.687557	3.95938	0.173653	17	Purifying selection
AcWRKY40	Aco006054.1	ZmWRKY98	GRMZM2G149683_T01	0.716728	3.96802	0.180626	30	Purifying selection
AcWRKY40	Aco006054.1	ZmWRKY89	GRMZM2G414315_T01	0.695972	3.9473	0.176316	17	Purifying selection
AcWRKY39	Aco006201.1	ZmWRKY75.1	GRMZM2G366795_T01	0.432272	4.21968	0.102442	47	Purifying selection
AcWRKY39	Aco006201.1	ZmWRKY87	GRMZM2G448605_T01	0.476105	4.26839	0.111542	37	Purifying selection
AcWRKY39	Aco006221.1	ZmWRKY41	GRMZM2G151763_T01	0.499782	3.81136	0.13113	37	Purifying selection
AcWRKY38	Aco006221.1	ZmWRKY74	GRMZM2G453571_T01	0.496935	3.81284	0.130332	47	Purifying selection
AcWRKY50	Aco007122.1	ZmWRKY104	GRMZM2G029282_T01	1.37952	2.54396	0.542275	83	Purifying selection
AcWRKY50	Aco007122.1	ZmWRKY34	GRMZM2G059562_T01	1.15796	3.81512	0.303519	80	Purifying selection
AcWRKY50	Aco007122.1	ZmWRKY52	GRMZM2G063216_T01	1.1176	3.67339	0.304242	7	Purifying selection
AcWRKY51	Aco007123.1	ZmWRKY93	GRMZM2G034421_T01	0.973343	3.53105	0.275653	38	Purifying selection
AcWRKY51	Aco007123.1	ZmWRKY19	GRMZM2G099593_T01	1.19676	1.70286	0.702794	10	Purifying selection
AcWRKY51	Aco007123.1	ZmWRKY35	GRMZM2G158328_T01	1.21347	3.80736	0.318718	80	Purifying selection
AcWRKY51	Aco007123.1	ZmWRKY54	GRMZM2G461648_T01	1.15272	2.2513	0.512022	7	Purifying selection
AcWRKY46	Aco008200.1	ZmWRKY66	AC209050.3_FGT003	0.344649	3.67963	0.093664	38	Purifying selection
AcWRKY46	Aco008200.1	ZmWRKY109	GRMZM2G111711_T01	0.329451	3.6961	0.0891348	7	Purifying selection
AcWRKY46	Aco008200.1	ZmWRKY61	GRMZM2G120320_T01	0.346778	3.73538	0.092836	57	Purifying selection
AcWRKY48	Aco008276.1	ZmWRKY13.2	GRMZM2G071907_T01	0.226815	3.67337	0.0617458	12	Purifying selection
AcWRKY48	Aco008276.1	ZmWRKY114	GRMZM2G090594_T01	0.3639	3.83247	0.0949517	8	Purifying selection
AcWRKY48	Aco008276.1	ZmWRKY119	GRMZM2G091331_T01	0.235919	3.69206	0.063899	16	Purifying selection
AcWRKY18	Aco008510.1	ZmWRKY9.1	GRMZM2G143204_T01	0.29811	3.45238	0.0863493	61	Purifying selection
AcWRKY19	Aco008522.1	ZmWRKY10	GRMZM2G008029_T01	0.618339	4.09683	0.150931	61	Purifying selection
AcWRKY1	Aco009662.1	ZmWRKY8	GRMZM2G018487_T01	0.250366	4.01878	0.062299	32	Purifying selection
AcWRKY1	Aco009662.1	ZmWRKY58	GRMZM2G147880_T01	0.248066	3.99517	0.0620915	20	Purifying selection
AcWRKY22	Aco009876.1	ZmWRKY27	GRMZM2G176489_T01	0.809344	4.51151	0.179395	8	Purifying selection
AcWRKY9	Aco011109.1	ZmWRKY70.1	GRMZM2G012724_T01	0.319343	4.17251	0.076535	14	Purifying selection
AcWRKY9	Aco011109.1	ZmWRKY33	GRMZM2G148087_T01	0.393761	4.21508	0.0934173	12	Purifying selection
AcWRKY9	Aco011109.1	ZmWRKY71	GRMZM2G169966_T01	0.367945	3.86571	0.095182	7	Purifying selection
AcWRKY8	Aco011148.1	ZmWRKY93	GRMZM2G034421_T01	1.32054	3.68565	0.358293	8	Purifying selection
AcWRKY8	Aco011148.1	ZmWRKY69	GRMZM2G127064_T01	0.529173	4.12135	0.128398	8	Purifying selection
AcWRKY8	Aco011148.1	ZmWRKY35	GRMZM2G158328_T01	1.18613	3.89478	0.304543	12	Purifying selection
AcWRKY34	Aco012507.1	ZmWRKY103	GRMZM2G036703_T01	0.444714	4.26081	0.104373	34	Purifying selection
AcWRKY34	Aco012507.1	ZmWRKY33	GRMZM2G148087_T01	0.412465	4.23927	0.0972963	34	Purifying selection
AcWRKY34	Aco012507.1	ZmWRKY71	GRMZM2G169966_T01	0.430405	3.85947	0.111519	33	Purifying selection
AcWRKY5	Aco012874.1	ZmWRKY15.1	GRMZM2G123387_T01	0.394102	3.62581	0.108694	7	Purifying selection
AcWRKY5	Aco012874.1	ZmWRKY50	GRMZM2G377217_T01	0.289814	3.59622	0.0805886	35	Purifying selection
AcWRKY11	Aco014348.1	ZmWRKY28	GRMZM2G151444_T01	0.428639	3.55677	0.120514	7	Purifying selection
AcWRKY11	Aco014348.1	ZmWRKY68.2	GRMZM2G163054_T02	0.709937	3.26877	0.217188	9	Purifying selection
AcWRKY49	Aco016066.1	ZmWRKY46	GRMZM2G054125_T01	0.414897	3.55879	0.116584	11	Purifying selection
AcWRKY10	Aco016822.1	ZmWRKY32	AC165171.2_FGT002	0.40109	3.85876	0.103943	11	Purifying selection
AcWRKY2	Aco016930.1	ZmWRKY79.1	GRMZM2G125653_T01	0.544838	3.72161	0.146399	38	Purifying selection
AcWRKY17	Aco017007.1	ZmWRKY3	GRMZM2G383594_T01	0.715576	4.13263	0.173153	19	Purifying selection
AcWRKY17	Aco017007.1	ZmWRKY64	GRMZM5G823157_T01	0.465128	4.17593	0.111383	22	Purifying selection
AcWRKY17	Aco017401.1	ZmWRKY8	GRMZM2G018487_T01	0.3631	3.92756	0.0924493	7	Purifying selection
AcWRKY20	Aco017401.1	ZmWRKY11	GRMZM2G164082_T01	0.526943	3.96241	0.132986	38	Purifying selection
AcWRKY6	Aco022106.1	ZmWRKY29	GRMZM2G327349_T01	0.596407	4.39899	0.135578	36	Purifying selection
AcWRKY24	Aco005341.1	ZmWRKY41	GRMZM2G151763_P01	0.594109	2.16763	0.274082	32	Purifying selection
AcWRKY24	Aco005341.1	ZmWRKY43	AC198725.4_FGP009	0.422754	1.27811	0.330765	59	Purifying selection
AcWRKY24	Aco005341.1	ZmWRKY99	GRMZM2G145554_P01	0.449157	1.20804	0.371806	36	Purifying selection

## Sheet: Collinear WRKYs characteristics
Additional file 5 One-to-one orthologous relationships between pineapple and other five plant species.
Common collinear AcWRKY gene pairs in rice, maize and banana		Common collinear AcWRKY gene pairs in rice, maize, banana, grape and Arabidopsis
AcWRKY39		AcWRKY49
AcWRKY17		AcWRKY18
AcWRKY38		AcWRKY2
AcWRKY19		AcWRKY40
AcWRKY51		AcWRKY50
AcWRKY11		AcWRKY9
AcWRKY24		AcWRKY4
		AcWRKY46
		AcWRKY45
		AcWRKY15
		AcWRKY26
		AcWRKY36
		AcWRKY25
		AcWRKY5
