# Supplementary material for: Genome-wide investigation of WRKY gene family in pineapple: evolution and expression profiles during development and stress
Source: BMC Genomics. 2018 Jun 25;19:490. doi: 10.1186/s12864-018-4880-x (PMC6019807; doi:10.1186/s12864-018-4880-x)
Supplement: Supplementary file 6 — RNA-seq data of 54 AcWRKY genes that were used in this study. (XLSX 90 kb) [file 12864_2018_4880_MOESM6_ESM.xlsx]

## Sheet: 昼夜节律
	GeneId	Gr_10am	Gr_10pm	Gr_1pm	Gr_2am	Gr_3pm	Gr_4am	Gr_4pm	Gr_6am	Gr_6pm	Gr_8am	Gr_8pm	Gr_Mid	Gr_noon	Wh_10am	Wh_10pm	Wh_1pm	Wh_2am	Wh_3pm	Wh_4am	Wh_4pm	Wh_6am	Wh_6pm	Wh_8am	Wh_8pm	Wh_Mid	Wh_noon
AcWRKY31	Aco000069.1	41.1284	30.2151	27.8709	30.0372	35.6741	31.4294	32.6457	35.9066	30.6614	37.1244	28.3014	29.8556	29.2894	37.1859	34.2663	38.5999	35.5369	41.0521	32.2398	33.7032	36.2336	37.0449	31.3877	35.8781	37.6467	38.9913
AcWRKY30	Aco000358.1	1.87971	1.51097	2.84732	1.81457	1.97653	1.35919	1.50451	1.15421	0.663282	0.614552	1.37632	0.843841	2.77856	0.896026	2.666	12.9679	3.66689	4.75362	0.50002	1.68415	0.639097	2.28648	0.684022	0.589668	12.1946	28.7809
AcWRKY29	Aco000436.1	0.0664372	0.268514	0.141589	0.180704	0.246548	0.165963	0.229938	0.0992897	0.304527	0.0990931	0.324273	0.101489	0.122616	0.849952	0.56453	0.377836	0.896037	0.567635	0.487778	0.461448	0.571807	0.726297	0.417109	0.650271	0.553318	0.552365
AcWRKY28	Aco000547.1	2.90673	5.72274	5.69499	4.15103	4.6529	4.19769	4.75754	3.2341	5.18891	2.81285	5.20502	5.42174	5.45506	12.7966	12.0066	10.5477	10.5119	9.8639	12.5775	9.68236	12.9913	10.9192	13.3412	11.7081	11.9264	9.65569
AcWRKY4	Aco000831.1	12.1071	4.63517	6.45375	7.36226	8.0007	9.07205	4.8433	11.8488	4.78869	13.6486	4.99303	6.69716	8.45592	9.77268	5.48468	18.4471	5.41285	12.3335	8.49209	10.2737	6.33823	7.24778	7.77023	9.24682	7.4326	11.5156
AcWRKY3	Aco001352.1	0.023166	0.0373185	0.0472441	0.0300469	0.109949	0.0297597	0.0184335	0.0143787	0.0335969	0.0570215	0.0635983	0.0271348	0.054332	0.0713719	0.0365589	0.0734546	0.128199	0.0493903	0.172622	0.10308	0.297167	0.0363569	0.194516	0.125067	0.157014	0.0364126
AcWRKY44	Aco001643.1	4.32085	10.9244	3.14703	8.64991	3.97873	6.79332	3.91854	8.34432	4.83709	5.72985	4.6032	9.5737	3.06759	18.2095	30.3436	98.3807	27.0203	27.7935	25.5513	30.5477	21.4382	34.7378	28.5238	21.1643	131.085	185.812
AcWRKY7	Aco002567.1	35.1431	13.2035	19.81	13.4167	14.2086	13.2639	20.1053	13.7147	15.5038	13.5555	15.9752	13.3125	20.6062	4.20703	4.73796	6.22423	6.96028	4.33138	3.68714	5.70887	4.25777	3.996	6.10055	4.46387	5.39385	4.90283
AcWRKY13	Aco003120.1	19.2866	27.6658	23.4397	20.0314	15.7539	20.0395	15.6702	13.4379	19.8824	12.7461	27.0186	23.1688	33.3298	13.8342	14.6937	16.1524	19.4899	17.008	16.1845	14.4493	15.2077	17.6691	19.0256	15.5919	15.3729	15.6461
AcWRKY43	Aco003674.1	2.21042	3.19521	1.37082	2.58846	1.16107	1.65572	1.85708	3.81811	2.5024	1.90707	1.54768	3.03124	1.23589	0.814433	0.934983	3.22876	4.90425	2.78738	1.47111	0.994307	1.75299	2.01133	1.96577	1.13279	2.21969	2.10916
AcWRKY36	Aco003738.1	0.494836	0.779402	0.948377	0.429762	0.359762	0.697703	0.503252	0.625542	0.532947	0.755801	0.474581	0.44013	0.701881	1.93042	2.22239	2.7919	1.59992	1.46794	2.70464	1.30277	1.59064	1.85356	1.63442	1.6477	2.11205	2.29489
AcWRKY35	Aco003842.1	8.49552	9.66321	11.2705	8.60318	11.1073	7.78528	11.0577	6.70046	9.83851	6.96742	8.61569	8.89523	9.62609	16.0299	19.505	15.051	18.5298	14.9712	18.8585	15.4521	21.0365	17.558	16.2111	18.2089	18.9367	15.0574
AcWRKY14	Aco005184.1	0.25286	1.80742	0.213415	1.02458	0.350532	0.705355	0.183222	0.762617	0.652078	0.733371	1.26264	0.655861	0.164922	0.08634	0.638903	2.91436	0.483163	0.368353	0.0905555	0.554343	0.225831	1.42806	0.994858	0.273789	1.16688	3.74687
AcWRKY15	Aco005240.1	9.78183	14.0513	13.4174	12.1523	15.7504	12.0031	13.9985	9.78155	13.4052	12.6637	14.6315	12.7678	13.4559	14.9631	12.6169	8.58134	13.064	8.77849	14.6166	10.8382	14.43	11.1421	13.8349	12.1761	15.1628	9.29725
AcWRKY24	Aco005520.1	6.53	20.1645	26.5997	11.8064	16.9806	16.4317	8.88378	8.53159	11.3348	4.58051	14.389	9.62857	18.9931	0.155637	1.45856	4.41264	2.64803	6.78535	0.296232	0.730255	0.523943	2.05426	0.21634	0.628996	3.57049	5.56934
AcWRKY25	Aco005568.1	0.0720295	0.0290109	0.0201188	0.0979961	0.0978595	0	0.0497738	0.112855	0	0.0678352	0.0217378	0.0824776	0.023691	6.40053	2.35247	6.95844	7.99528	5.83394	3.96208	3.52108	5.43317	4.73502	4.87099	1.69253	6.05905	5.40104
AcWRKY26	Aco005587.1	0.450694	0.290139	1.49263	0.328541	1.18997	0.541583	0.501964	0.324287	0.25314	0.286459	0.236331	0.195804	0.976589	0.791057	1.02278	3.94579	6.91516	2.97476	0.768934	1.38942	1.73792	2.3417	1.56953	0.390329	4.41992	6.71216
AcWRKY27	Aco005719.1	3.68918	9.44754	3.36474	9.95428	4.98567	11.2051	1.71695	10.0845	4.60998	10.729	6.5001	9.37541	5.57969	1.07607	1.6331	7.29229	8.55614	6.53416	0.444515	0.776835	0.982864	6.82961	1.88755	1.00229	6.85615	2.86304
AcWRKY42	Aco005897.1	11.0726	5.45996	3.15272	8.38452	3.79619	7.15644	3.83751	9.43839	2.01267	8.2778	2.65308	5.61233	4.99219	1.15436	0.698433	0.980739	1.2789	0.825053	1.98875	1.02453	0.845136	1.06662	1.32552	0.885022	1.4236	1.1368
AcWRKY41	Aco005906.1	31.9351	42.3346	21.0658	35.9131	26.4152	33.5494	25.9059	35.9039	32.0702	37.946	40.6853	37.4377	24.5936	12.7038	13.5581	12.0614	10.4255	14.2948	9.29981	19.7357	8.77064	19.0412	8.28165	16.111	11.7422	12.8365
AcWRKY40	Aco006038.1	4.68822	5.66908	8.38265	5.89473	7.70426	5.51847	7.3077	4.73921	8.97281	5.6612	6.67801	6.13663	6.37728	11.1952	10.5476	8.04046	44.3088	10.7767	11.717	7.31	14.0702	12.2419	14.0124	7.57137	30.8384	7.52703
AcWRKY39	Aco006054.1	0	0	0	0	0	0	0	0	0	0	0	0	0	0.0959727	0.632463	0	0.809377	0.327194	0.0222667	0.0271536	0.0258843	0.0171675	0	0	0.347845	0.0305805
AcWRKY38	Aco006201.1	0.89488	0.745681	0.647224	0.639607	0.482842	1.07034	0.786121	1.34414	1.1145	0.953272	0.796454	0.715446	0.604632	1.39322	0.694473	0.687686	0.924777	0.352221	0.984902	0.431463	1.0123	0.736564	1.01635	0.543004	0.631232	0.772813
AcWRKY37	Aco006221.1	1.61377	2.19726	1.04014	2.23155	0.879319	1.17767	1.49595	1.7145	1.10781	1.13857	1.65935	1.84437	0.934302	0.352694	0.392915	0.169839	1.07504	2.15695	0.512785	0.142588	0.736162	0.488388	0.266009	0.129366	0.599317	0.363859
AcWRKY34	Aco006470.1	26.1708	19.4562	20.0528	21.8505	22.3118	23.0992	18.0682	26.5886	17.3852	27.6121	16.967	20.9928	21.9327	22.2731	23.6156	22.193	20.0801	19.785	21.5561	20.7209	23.1166	22.1367	22.7256	23.5837	22.2899	22.8906
AcWRKY49	Aco007122.1	1.42422	25.4397	0.508119	7.40534	0.898378	5.65545	2.69454	3.51932	33.0689	1.32249	27.4007	14.6045	0.900558	2.41118	11.3159	12.2767	6.09218	5.44377	9.01787	8.36154	5.18624	14.6018	5.28642	16.6526	8.46511	6.52993
AcWRKY50	Aco007123.1	12.5196	108.963	6.12339	55.1116	6.83803	47.4375	12.4996	42.2643	101.501	22.4718	76.6246	86.2609	10.1742	17.9379	40.645	52.3024	23.1615	12.8401	20.4588	29.7311	19.199	43.7449	25.1326	40.29	83.0171	69.5295
AcWRKY45	Aco008200.1	1.53904	2.89941	4.49838	2.66285	3.93078	2.14415	2.04694	0.98062	1.21586	0.533422	1.41437	1.47505	2.68266	0.981085	27.9924	33.8999	157.927	42.3445	1.194	5.46729	6.38014	25.7806	20.9265	3.34896	170.409	42.0219
AcWRKY46	Aco008206.1	27.169	20.6703	23.1724	23.2413	21.1494	24.8882	20.5002	27.8164	18.2489	26.2622	21.1868	18.4738	26.9301	4.10883	4.94867	4.09859	6.59269	5.07864	5.01541	4.41263	4.43268	5.2633	3.5618	3.87329	6.33554	4.27687
AcWRKY47	Aco008276.1	1.09162	0.925173	0.48203	1.69385	0.877884	1.14157	0.564475	1.78068	0.407369	1.54452	0.464661	1.24405	0.609097	0.604302	1.48227	0.771965	7.25036	1.91422	0.504675	0.481491	0.735466	0.851489	0.7357	0.439176	5.24248	0.672421
AcWRKY18	Aco008510.1	15.539	6.99939	16.5635	7.16502	11.9412	8.52482	8.31169	5.79228	7.85155	6.5751	7.36902	5.23673	21.4998	8.2907	6.41952	11.9134	7.63796	9.02979	5.2991	7.7397	6.21688	7.40757	6.07572	5.87807	11.4456	14.0215
AcWRKY19	Aco008522.1	0	0	0	0	0	0	0	0	0	0	0	0	0	0	0	0	0	0	0	0	0	0	0	0	0	0
AcWRKY1	Aco009662.1	2.55016	4.22462	2.26742	3.04668	3.30597	2.98911	2.11566	4.05737	2.78316	3.89981	2.80265	2.92843	2.18241	11.1486	8.07978	4.78727	7.47302	4.3305	7.5311	6.49079	9.87073	7.52944	9.98338	7.6635	9.6518	6.84556
AcWRKY22	Aco009876.1	1.18682	2.25888	1.77936	1.74472	1.63132	1.70589	2.26682	1.79208	2.42868	1.36083	2.82441	1.92194	1.08282	1.13914	1.42214	0.714253	1.13551	1.10087	0.940506	1.28731	1.03728	1.59304	1.22861	1.26778	1.11568	0.683231
AcWRKY23	Aco009877.1	2.14912	2.07871	2.64503	1.92149	1.5352	2.48444	1.51381	2.22873	1.41697	2.10028	1.54622	1.59029	3.19158	1.35014	2.58407	4.87632	5.5492	3.85256	1.32772	2.10475	1.9009	3.2567	2.77535	1.55487	11.1602	7.23908
AcWRKY9	Aco011109.1	2.20735	3.52657	3.31263	4.25005	3.23823	5.06412	1.1803	6.38517	2.57189	3.70065	2.95497	4.46538	2.34916	2.54173	2.4919	11.1669	9.66752	12.0969	1.48287	2.26957	2.46184	4.63488	3.18441	1.2099	12.6062	10.3783
AcWRKY8	Aco011148.1	0	0	0	0.0157399	0.0215492	0	0	0	0.0198202	0.0505843	0	0.0906026	0	0	0.0215676	0	0.0203373	0	0	0	0.00743582	0.014299	0	0.0372784	0.0215736	0
AcWRKY16	Aco011731.1	0.696631	0.824607	1.4548	0.760947	1.1886	0.793217	0.959083	0.562609	0.718793	0.729781	0.821331	0.785913	1.33916	9.91312	11.4331	8.14188	8.02415	7.98308	11.4866	10.1005	11.004	8.92798	10.7091	11.388	9.22003	9.27491
AcWRKY33	Aco012507.1	15.0347	16.7061	23.379	20.6078	21.1238	27.7481	15.1114	40.6237	13.4007	34.3127	12.5387	18.6204	18.3553	28.9648	22.4131	22.9279	21.3317	21.206	18.9609	24.7762	22.0228	26.0965	20.8744	19.052	25.6825	23.7456
AcWRKY5	Aco012874.1	0	0	0	0.0290754	0.269883	0	0.0294375	0.0313388	0	0.0243877	0	0	0	1.29	7.25133	2.82741	2.45676	2.49869	4.30791	5.26449	4.23437	5.2115	3.27528	8.21444	5.11498	2.80021
AcWRKY11	Aco014348.1	0.019426	0.280792	0.0814081	0.269873	0.223738	0.269794	0.17385	0.408032	0.201342	0.226092	0.24711	0.349113	0.118256	8.9628	5.70471	3.85016	4.63488	2.64029	6.00377	5.48005	5.15092	4.03563	5.11253	5.51355	5.11429	6.99593
AcWRKY48	Aco016066.1	0.192736	0.0278906	0.0737947	0.146866	0.337024	0.0238271	0.294239	0.229112	0.0952017	0.0609992	0.149178	0.211744	0.0668234	0.958179	1.31389	2.1958	14.4744	4.29248	1.59369	1.685	2.85661	5.9622	4.16749	1.27145	4.64978	1.99726
AcWRKY10	Aco016822.1	0	0	0	0	0	0	0	0	0	0	0	0	0	0.162922	0.0925555	0.533515	0.133877	0.73171	0.137567	0.447411	0.302061	0.366077	0.528029	0.194269	0.304341	0.224716
AcWRKY2	Aco016930.1	3.91223	76.1806	0.427179	20.6394	1.28642	10.5675	3.75672	6.22472	77.0753	4.69114	54.6492	51.2903	1.65471	2.46576	11.7715	15.6633	8.04567	4.59216	7.64071	11.7234	5.79449	15.8207	5.95728	15.9831	15.5481	20.3246
AcWRKY17	Aco017007.1	0.042762	0.0481349	0.0121164	0.0114748	0.0423375	0.0378815	0.0898	0	0.056853	0.0552026	0.0390566	0.0257157	0.0140909	0.335524	0.170047	0.152452	0.197662	0.119356	0.157763	0.210307	0.117623	0.165096	0.240082	0.205539	0.165126	0.182708
AcWRKY20	Aco017401.1	19.1009	13.5042	16.6398	16.4904	17.2136	15.7473	16.0929	14.8387	12.1986	17.2244	13.138	13.2642	20.4139	29.982	28.7174	29.0837	44.4294	34.8532	29.8379	27.1643	28.5395	32.3668	31.7014	25.8574	35.5879	29.7745
AcWRKY12	Aco021320.1	1.16948	0.248234	0.173356	0.409983	0.331736	0.421225	0.379705	0.38267	0.286916	0.421288	0.206427	0.0930955	0.396418	0.406022	0.482795	0.517648	0.843303	0.57653	0.285141	0.625266	0.375137	0.612775	0.160152	0.41838	0.582792	0.757428
AcWRKY6	Aco022106.1	2.6344	5.27622	3.66642	4.2809	4.17827	3.33168	4.63478	2.71171	7.57562	2.32945	5.1987	5.62758	3.32736	0.898586	0.399308	0.43422	0.667582	0.323787	0.416057	0.457229	0.624511	0.395822	0.66261	0.598865	0.662159	0.320755
AcWRKY32	Aco022888.1	11.5409	17.7403	8.93177	11.1356	8.3826	13.4148	7.16018	18.1244	15.7096	9.47344	19.6173	12.9989	7.96995	2.54928	1.3708	3.65925	6.52142	4.22196	1.54378	1.39459	2.07085	3.00091	1.99066	1.02776	4.52243	4.78292
AcWRKY51	Aco025780.1	0	0	0	0	0	0	0	0	0	0	0	0	0	0	0	0	0	0	0	0	0	0	0	0	0	0
AcWRKY21	Aco026741.1	0.0431219	0.0186332	0.0258439	0.0589456	0.0626834	0.0609885	0.098182	0.0775321	0.0970307	0.024609	0.064732	0.0151673	0.155847	1.40554	0.775904	1.30061	3.01952	1.17706	0.834454	0.986332	1.26489	1.04113	1.67181	0.815134	1.15362	1.5576
AcWRKY52	Aco027950.1	1.85947	2.90311	2.74127	2.75258	2.79692	2.74076	1.1807	3.6155	2.12833	2.35481	2.45554	2.76231	1.89299	2.80872	3.07875	10.9312	9.5869	10.3712	2.82654	2.8453	3.38474	4.98243	3.98805	2.51395	12.6925	9.83526
AcWRKY53	Aco028684.1	5.38988	73.3958	1.35365	27.0636	3.73056	19.3831	8.36982	14.3756	71.1458	7.95335	53.8322	51.9823	2.97269	14.0519	33.3699	43.306	18.4437	9.54689	16.9793	22.577	12.8041	37.2304	17.6375	31.6972	79.9784	58.7012
AcWRKY54	Aco030791.1	0.0950135	0.154881	0.410669	0.168298	0.200672	0.0887511	0.127679	0.109145	0.122531	0.0958766	0.0985285	0.0995106	0.0957424	1.18259	0.395303	0.912507	0.455712	0.380757	0.62399	0.592761	0.443187	0.349999	0.636832	0.61891	0.59413	0.897328
AcWRKY55	Aco031477.1	2.09821	0.835029	1.14173	1.00964	1.31705	0.685483	1.30645	0.970684	1.09103	1.28404	0.822677	0.877947	1.09037	5.11936	3.62914	4.1813	3.55357	6.16025	4.19659	4.10923	3.53623	4.93256	3.85141	3.60064	4.75387	5.06084

## Sheet: 明文章
	GeneId	Pineapple_flower	Pineapple_fruit_S1	Pineapple_fruit_S2	Pineapple_fruit_S3	Pineapple_fruit_S4	Pineapple_fruit_S5	Pineapple_fruit_S7	Pineapple_leaf	Pineapple_root
AcWRKY31	Aco000069.1	23.4932	42.2684	41.6099	40.0145	47.0325	54.7434	38.7692	24.8458	45.1892
AcWRKY30	Aco000358.1	0.307298	2.14888	11.2878	5.82429	1.07143	6.89184	5.61283	0.0723026	3.63338
AcWRKY29	Aco000436.1	0.0282799	0	0.0411401	0.0420388	0.0315525	0	0.0210831	0	10.8485
AcWRKY28	Aco000547.1	1.41837	13.7466	10.9323	7.28709	3.58146	2.56924	3.96994	1.21779	3.46521
AcWRKY4	Aco000831.1	33.6361	12.8459	12.9802	10.5664	3.17896	2.41134	2.39246	31.6139	4.5509
AcWRKY3	Aco001352.1	0	0	0	0	0	0	0	0	22.1735
AcWRKY44	Aco001643.1	3.84319	17.8525	7.5876	7.91658	2.63401	2.92727	1.5963	4.08201	10.4946
AcWRKY7	Aco002567.1	3.69681	18.2035	49.5665	49.6876	89.9506	74.5138	69.0842	5.04485	44.681
AcWRKY13	Aco003120.1	23.0389	115.114	79.7444	67.1332	47.9325	29.7901	23.7819	22.6893	18.9069
AcWRKY43	Aco003674.1	19.8289	0.203911	0	0.260083	0.325345	0.296141	5.30437	20.3083	13.025
AcWRKY36	Aco003738.1	0.393879	0.942267	0.150788	0.462245	0.254423	0.771952	0.0927289	0.390205	0.762562
AcWRKY35	Aco003842.1	3.93109	10.0222	10.6035	9.98292	10.8507	11.7482	9.34153	4.47047	18.9362
AcWRKY14	Aco005184.1	0	0	0	0	0.531336	2.41821	6.65689	0	2.97178
AcWRKY15	Aco005240.1	7.80714	26.6702	24.1925	23.6847	8.75502	9.27038	8.0178	7.19765	24.8826
AcWRKY24	Aco005520.1	0.216265	7.34547	12.7193	11.4816	3.89513	9.93576	12.6219	0.407071	11.6082
AcWRKY25	Aco005568.1	0.135105	0	0	0.200838	0.100493	0.228682	0.0671485	0.0847686	17.9859
AcWRKY26	Aco005587.1	0.551603	1.5429	5.7241	5.95847	2.09248	3.17442	3.56397	0.899834	18.4547
AcWRKY27	Aco005719.1	0.177604	8.27968	7.14821	9.32847	1.91551	3.00616	2.55985	0.111433	0.777751
AcWRKY42	Aco005897.1	0.223695	0.26071	0.433893	0.332529	0	0.25242	0.500303	0.280704	1.17551
AcWRKY41	Aco005906.1	15.0457	38.1754	39.518	28.4082	19.9125	20.5554	46.5548	15.6079	18.4846
AcWRKY40	Aco006038.1	7.21433	9.93682	18.1732	19.313	11.8124	9.93804	8.56815	8.58263	32.6182
AcWRKY39	Aco006054.1	0	0	0.256694	0	0	0.0746668	0.032887	0	0.927251
AcWRKY38	Aco006201.1	5.38143	0.0825248	0.206016	0.0350861	0.158004	0.279653	0.563077	5.95321	7.65893
AcWRKY37	Aco006221.1	1.87559	2.5115	2.84461	1.77964	0.578812	1.01319	0.267755	1.35206	1.62521
AcWRKY34	Aco006470.1	17.2502	40.4291	32.3879	24.9217	23.5167	29.8824	26.3636	15.5246	37.3219
AcWRKY49	Aco007122.1	0.0485892	0.509663	0.918905	0.505604	1.62636	1.7271	0.543358	0	0.957501
AcWRKY50	Aco007123.1	0.255021	0.178332	0.964578	0.606553	2.10554	3.97121	1.14073	0.0960042	4.48942
AcWRKY45	Aco008200.1	1.37257	8.77541	12.1516	12.8251	7.56949	4.71284	6.02266	1.84539	16.3318
AcWRKY46	Aco008206.1	5.38733	11.0802	12.601	9.10759	5.73574	7.2711	8.4264	6.36263	14.3864
AcWRKY47	Aco008276.1	1.42777	0.232188	0.338122	0.29615	0.222277	0.39341	0.321801	1.06248	28.7463
AcWRKY18	Aco008510.1	2.10654	15.3278	29.5267	29.0291	38.6847	41.9676	20.4371	1.87538	13.0892
AcWRKY19	Aco008522.1	0	0	0	0	0	0	0	0	0
AcWRKY1	Aco009662.1	1.3076	22.7681	18.2614	14.6173	12.926	14.8289	8.05214	1.57521	47.6187
AcWRKY22	Aco009876.1	16.8578	1.51988	1.89712	2.39562	1.11195	1.07674	0.774612	16.8434	12.8701
AcWRKY23	Aco009877.1	5.70225	13.8474	14.2981	21.253	5.12439	6.26484	14.1368	5.56175	1.29394
AcWRKY9	Aco011109.1	5.79026	6.40051	10.2759	11.861	2.70844	5.0519	6.91267	5.65543	12.835
AcWRKY8	Aco011148.1	0	0	0	0	0.040994	0	0	0	0
AcWRKY16	Aco011731.1	10.2848	13.8692	8.98262	7.17541	4.51106	4.88595	2.62945	8.50996	5.37447
AcWRKY33	Aco012507.1	9.64572	17.1808	9.39884	4.32864	15.686	20.1578	15.2724	9.76308	25.3887
AcWRKY5	Aco012874.1	0	0.474615	0	0.30268	0.0757259	0.344643	0	0	0.62416
AcWRKY11	Aco014348.1	1.40786	5.24002	3.30335	2.29535	1.92546	1.61427	0.948004	1.0258	15.2141
AcWRKY48	Aco016066.1	9.65058	0.766871	0.558375	0.652084	2.63066	0.464055	0.694936	9.59859	5.40269
AcWRKY10	Aco016822.1	1.1783	0.316909	0	0.0673682	0.606763	0.230124	0.16893	0.767731	2.97688
AcWRKY2	Aco016930.1	0	0.167062	0	0.0710279	0.159931	0	0.0356215	0	0.188316
AcWRKY17	Aco017007.1	0.348218	2.24771	3.35114	1.43345	1.82302	1.40549	0.399386	0.151256	15.8706
AcWRKY20	Aco017401.1	9.34171	35.1675	44.4976	34.0818	42.767	29.4783	25.6593	9.59581	52.3484
AcWRKY12	Aco021320.1	1.13057	3.11442	0.996782	0.509278	0.611586	0.463907	1.53246	1.03178	7.78641
AcWRKY6	Aco022106.1	1.75769	1.14718	1.46601	1.88126	1.72576	2.69742	4.15828	2.38209	8.18977
AcWRKY32	Aco022888.1	17.042	1.27576	4.02788	2.20151	0.718415	1.45318	9.71278	19.4729	17.0312
AcWRKY51	Aco025780.1	0	0	0	0	0	0	0	0	0
AcWRKY21	Aco026741.1	1.64874	0.505672	0.294552	0.128994	0.419542	0.391675	0.194077	1.03446	0.532002
AcWRKY52	Aco027950.1	4.82771	8.15127	10.2345	11.2248	2.02564	4.64446	5.50634	4.54354	11.9258
AcWRKY53	Aco028684.1	0.102009	0.356663	0.0741983	0.90983	3.12985	5.78416	1.559	0.192008	3.68534
AcWRKY54	Aco030791.1	0.0829218	0.0724821	0.301576	0.308164	0.231294	0.456153	0.262732	0.117061	0
AcWRKY55	Aco031477.1	14.3203	5.17546	8.31294	3.94024	3.49506	6.0597	5.59462	17.4947	8.68298

## Sheet: 低温应答
	GeneId	sample_1	sample_2	sample_3	sample_4	sample_5	sample_6	sample_7	sample_8
AcWRKY31	Aco000069.1	13.2129	20.4239	22.3341	33.3215	25.4761	23.5662	11.8042	28.5737
AcWRKY30	Aco000358.1	1.12524	0.965548	0.237642	0.947092	28.2762	4.855	3.07825	57.3478
AcWRKY29	Aco000436.1	0.602491	1.02679	2.4494	6.27541	0	0.0851036	1.28094	0.976633
AcWRKY28	Aco000547.1	0.0662671	0.555989	0.384865	0.245413	0.888535	1.19813	0.606903	0.661036
AcWRKY4	Aco000831.1	1.238	4.98407	0.695811	2.69911	12.8925	8.93534	0.992742	2.23087
AcWRKY3	Aco001352.1	0	0	0	1.5356	0	0	0.108501	0.16545
AcWRKY44	Aco001643.1	108.561	7.66698	82.2831	64.5027	80.0009	25.1135	233.378	75.4768
AcWRKY7	Aco002567.1	29.3705	55.3245	360.119	275.268	49.0783	83.6222	176.248	129.713
AcWRKY13	Aco003120.1	3.33623	5.93111	7.04158	18.1564	20.7302	15.172	12.4561	25.8123
AcWRKY43	Aco003674.1	3.57214	2.76904	4.14926	6.75831	5.44645	4.38761	6.90882	9.60551
AcWRKY36	Aco003738.1	0.110413	0.173696	0.192377	0.204452	0.113882	0.124769	0.216689	0.275352
AcWRKY35	Aco003842.1	4.68913	6.86204	6.3967	14.4377	10.5164	8.87244	5.77833	12.6185
AcWRKY14	Aco005184.1	0	0	0	0	0	0.358281	3.73339	4.42785
AcWRKY15	Aco005240.1	4.93255	10.958	5.91426	26.0749	8.53388	10.5484	3.81658	6.66632
AcWRKY24	Aco005520.1	13.1641	4.83212	2.96261	4.03726	107.009	10.6919	31.9707	88.7206
AcWRKY25	Aco005568.1	0	0	0.278615	1.33246	0	0.406576	0.156912	0.119636
AcWRKY26	Aco005587.1	4.11308	1.54059	24.5704	7.97884	7.67653	0.88531	28.4443	46.0115
AcWRKY27	Aco005719.1	68.8963	0.165346	6.77575	2.04353	75.1259	3.91944	119.637	5.81893
AcWRKY42	Aco005897.1	0.794288	1.66604	0.230653	0	1.84329	6.50733	1.55881	7.52712
AcWRKY41	Aco005906.1	5.62882	13.5881	21.046	19.273	20.5087	15.5818	8.32315	6.37909
AcWRKY40	Aco006038.1	10.3131	6.01858	46.6611	39.1174	41.1757	8.83449	55.4959	54.176
AcWRKY39	Aco006054.1	0.939812	0.123205	0.955191	0.108765	2.54451	0	29.8179	3.04686
AcWRKY38	Aco006201.1	1.19426	2.10947	12.7038	25.1983	1.42627	2.91216	2.46712	3.38584
AcWRKY37	Aco006221.1	4.88855	5.01549	59.0053	47.1299	17.9762	7.6858	19.883	10.389
AcWRKY34	Aco006470.1	9.9055	15.8087	13.4235	24.1236	25.6898	22.3869	12.4903	33.2949
AcWRKY49	Aco007122.1	2.71732	0	0.300603	0.239602	13.7465	0.146221	3.55521	1.03262
AcWRKY50	Aco007123.1	0.543311	0	0.78886	1.63483	2.10142	1.99535	3.19879	3.92929
AcWRKY45	Aco008200.1	407.82	4.49066	172.621	12.0864	788.268	12.7456	1676.96	350.454
AcWRKY46	Aco008206.1	9.0957	16.3249	2.94082	5.03537	44.0057	14.7288	9.81472	22.3558
AcWRKY47	Aco008276.1	11.3183	2.13293	65.9397	23.9052	176.202	6.0952	120.202	13.5837
AcWRKY18	Aco008510.1	14.5553	10.2562	29.0586	37.6906	32.058	9.59456	28.4659	27.5263
AcWRKY19	Aco008522.1	0	0	0	0	0	0	0	0
AcWRKY1	Aco009662.1	8.07879	2.8486	15.5321	16.1201	16.3778	4.56461	19.3174	17.3682
AcWRKY22	Aco009876.1	0.479992	1.59903	2.65651	4.36557	1.95116	1.0848	0.295528	1.2956
AcWRKY23	Aco009877.1	4.36237	1.15825	2.91842	3.85995	24.0064	2.18399	6.93571	6.85792
AcWRKY9	Aco011109.1	13.0883	5.89076	10.8944	11.9706	102.913	11.0776	8.52739	35.468
AcWRKY8	Aco011148.1	0	0	0	0	0	0	0.128018	0
AcWRKY16	Aco011731.1	0.229091	0.747484	1.15311	5.82105	1.23395	1.98473	0.0999104	1.5489
AcWRKY33	Aco012507.1	11.0867	12.4216	16.4668	15.3408	41.0222	12.8705	10.5817	52.1542
AcWRKY5	Aco012874.1	0.180747	0	0	0	0	0	0	0
AcWRKY11	Aco014348.1	0	0.126841	0.140482	1.56764	0	0	0	0.482577
AcWRKY48	Aco016066.1	0.876142	0.459434	23.2373	18.1162	0	0.99006	6.30465	5.9722
AcWRKY10	Aco016822.1	0	0	0.280373	0.223478	0.12448	0.272761	0	0.722344
AcWRKY2	Aco016930.1	0.381734	0	1.18242	0.353427	0.262484	2.30063	30.6324	3.68099
AcWRKY17	Aco017007.1	0	0.149623	1.49143	3.30217	0.0735738	0.241823	0.186657	1.06735
AcWRKY20	Aco017401.1	8.21915	15.2389	45.1779	46.6093	31.7901	26.3708	34.3729	44.2886
AcWRKY12	Aco021320.1	0.63865	0.956849	6.46451	3.54775	3.76408	1.44338	3.93915	8.555
AcWRKY6	Aco022106.1	34.9504	30.6984	109.467	136.542	32.3148	25.2484	49.3202	108.017
AcWRKY32	Aco022888.1	51.9572	21.161	85.6471	73.6119	208.875	33.7163	40.1587	85.5835
AcWRKY51	Aco025780.1	0	0	0	0	0	0	0	0
AcWRKY21	Aco026741.1	0.0770299	0	1.34212	3.63721	0.556148	0.522273	0.705474	1.76732
AcWRKY52	Aco027950.1	3.35148	1.09481	2.23366	2.59428	22.6673	2.85596	1.94086	3.94609
AcWRKY53	Aco028684.1	1.22245	0	2.68212	2.13785	5.88399	3.83721	8.70781	9.34901
AcWRKY54	Aco030791.1	0	0	0	0	0	0	0	0
AcWRKY55	Aco031477.1	11.2758	5.57632	18.6346	16.5507	15.0339	9.01255	18.5907	41.2425

## Sheet: The raw transcriptome data
Additional file 6 RNA-seq data of 54 AcWRKY genes that were used in this study.
Gene Name	Gene Id	Bract-1	Bract-2	Bract-3	Sepal-1	Sepal-2	Sepal-3	Flower disc-1	Flower disc-2	Flower disc-3	Receptacle-1	Receptacle-2	Receptacle-3	Ovary wall-1	Ovary wall-2	Ovary wall-3	Placenta-1	Placenta-2	Placenta-3	Ovule-1	Ovule-2	Ovule-3	Core-1	Core-2	Core-3	Stamen	Style/Stigma	Petal	Stem	Leaf	Root		Cold	Control	Cold vs Control		Gr_6pm	Gr_8pm	Gr_10pm	Gr_Mid	Gr_2am	Gr_4am	Gr_6am	Gr_8am	Gr_10am	Gr_noon	Gr_1pm	Gr_3pm	Gr_4pm
AcWRKY1	Aco009662.1	8.98524	7.40861	13.8157	9.8642	11.0573	16.5909	9.86445	19.927	12.8576	8.18813	14.3234	10.8671	13.1403	15.9861	9.88572	13.547	31.9543	15.4313	11.4717	18.0686	20.9329	6.63874	26.7124	11.1325	3.33296	6.14627	5.4124	36.0973	17.2072	46.0287		14.8265	10.2254	1.44997		2.78316	2.80265	4.22462	2.92843	3.04668	2.98911	4.05737	3.89981	2.55016	2.18241	2.26742	3.30597	2.11566
AcWRKY2	Aco016930.1	3.3745	7.44474	3.77283	3.18628	7.04729	1.56958	0.375476	0.495341	0.100822	0.121627	1.21937	0.0841305	0.42492	0.841368	0.217611	0	0.502428	0	0.23683	0.220082	0.100912	0.13477	0.123557	0.267626	0	0	0.967376	0.474681	6.79416	1.89509		8.11475	1.58376	5.12372		77.0753	54.6492	76.1806	51.2903	20.6394	10.5675	6.22472	4.69114	3.91223	1.65471	0.427179	1.28642	3.75672
AcWRKY3	Aco001352.1	0.17832	0.220545	0.761083	0.064894	0.382746	0.895079	0	0.403538	0.59138	0	0	0	0	0	0	0	0.13098	0.174999	0	0	0.197302	0	0	0	0.158749	0	0	0	0.437217	2.90349		0.0271252	0.425263	0.0637846		0.0335969	0.0635983	0.0373185	0.0271348	0.0300469	0.0297597	0.0143787	0.0570215	0.023166	0.054332	0.0472441	0.109949	0.0184335
AcWRKY4	Aco000831.1	6.21137	5.55809	4.84916	8.06257	6.26671	4.95688	6.44206	6.25734	2.97441	11.07	7.27125	3.03648	9.00182	6.11115	4.09781	7.22461	5.0775	3.82035	5.46316	6.73455	1.99527	11.7164	8.33728	2.8558	26.1449	9.2882	10.9637	8.82408	2.50673	4.87012		3.95476	4.71235	0.839233		4.78869	4.99303	4.63517	6.69716	7.36226	9.07205	11.8488	13.6486	12.1071	8.45592	6.45375	8.0007	4.8433
AcWRKY5	Aco012874.1	0	0	0	0	0	0	0	0	0	0	0	0	0.45269	0	0.154555	0	0	0	0	0	0	9.76331	29.8365	0.633593	0.345998	0	0.152681	6.60576	0	0		0.0451868	0	N/A		0	0	0	0	0.0290754	0	0.0313388	0.0243877	0	0	0	0.269883	0.0294375
AcWRKY6	Aco022106.1	11.0939	15.3254	26.7884	4.63962	11.9828	28.8213	1.28916	18.1003	54.2482	0.29828	0.920126	2.14576	1.3026	5.12899	9.65949	0.549546	9.31517	12.0287	0.755048	20.24	52.0692	0.132205	1.27265	10.9389	2.62838	1.60648	0.210881	1.0396	39.162	37.1468		56.513	75.1264	0.752239		7.57562	5.1987	5.27622	5.62758	4.2809	3.33168	2.71171	2.32945	2.6344	3.32736	3.66642	4.17827	4.63478
AcWRKY7	Aco002567.1	110.843	125.454	125.101	80.6971	93.1461	118.908	27.6786	70.1814	106.737	53.3246	52.9163	76.4281	29.1088	70.7534	74.4312	13.6596	73.3397	87.6578	26.6453	24.2644	157.581	33.8881	22.8632	85.1252	45.0725	9.05027	16.6323	14.466	64.4386	72.6866		153.704	135.982	1.13033		15.5038	15.9752	13.2035	13.3125	13.4167	13.2639	13.7147	13.5555	35.1431	20.6062	19.81	14.2086	20.1053
AcWRKY8	Aco011148.1	0.280528	0	0.276304	0.0765671	0.090319	0.678912	0	0.666578	0.155057	0	0.144255	0.129387	0	0.184853	0	0.078324	0.540892	0.068826	0.0910574	0.084618	0	0.932707	0.0950112	0.411592	0	0	0	0	0.0730358	0.400461		0.0320045	0	N/A		0.0198202	0	0	0.0906026	0.0157399	0	0	0.0505843	0	0	0	0.0215492	0
AcWRKY9	Aco011109.1	98.2544	103.953	83.8691	163.704	146.933	87.6679	69.6331	72.1972	35.352	97.9568	98.4331	80.8606	101.039	118.277	66.3799	41.144	151.691	80.5465	25.4944	126.706	152.334	79.2459	61.3325	75.414	16.4832	10.9603	12.8912	60.1892	48.6893	92.5508		33.8558	16.1018	2.10262		2.57189	2.95497	3.52657	4.46538	4.25005	5.06412	6.38517	3.70065	2.20735	2.34916	3.31263	3.23823	1.1803
AcWRKY10	Aco016822.1	0.0865035	0.106987	0	0.377763	0	0	0.94968	0.234909	0.286881	0.807521	0.711719	0.159591	0.705295	0.114002	0.619196	1.44912	0.381233	0.594248	1.57239	0.626226	0.382848	0.511305	1.87505	0.169225	0.346544	1.33137	1.42727	0.655606	0	1.13871		0.101213	0.304646	0.332233		0	0	0	0	0	0	0	0	0	0	0	0	0
AcWRKY11	Aco014348.1	0.606801	0.428851	0.341522	0.757119	0.334913	0.27972	5.47217	1.29472	0.287485	5.31775	1.51559	0.959566	12.5201	2.62758	1.13759	19.5559	8.30928	1.44622	6.86557	2.40559	0.287741	26.6439	30.1814	7.46158	0.463032	1.7789	6.53842	38.6255	0.0921005	7.96856		0.0351205	0.544265	0.0645283		0.201342	0.24711	0.280792	0.349113	0.269873	0.269794	0.408032	0.226092	0.019426	0.118256	0.0814081	0.223738	0.17385
AcWRKY12	Aco021320.1	0.719327	0.48527	0.644086	0.428362	0.505298	1.26608	0.628181	0.887912	1.15664	0.697663	1.34508	1.99064	1.06635	0.775633	0.936177	0.949414	1.15279	1.21934	0.16981	1.18351	0.940611	0.869686	2.30338	0.703601	0.436623	0.083872	0.539482	1.02566	0.652211	0.903384		3.7016	3.62575	1.02092		0.286916	0.206427	0.248234	0.0930955	0.409983	0.421225	0.38267	0.421288	1.16948	0.396418	0.173356	0.331736	0.379705
AcWRKY13	Aco003120.1	22.8335	24.2731	36.3052	23.7825	39.6587	41.7175	24.4515	50.0885	30.174	54.8732	49.8756	38.3867	38.9595	48.77	32.3547	21.2668	55.8737	39.8656	28.5105	108.44	57.8205	36.2404	51.24	37.5376	19.9381	23.7877	28.4225	48.5645	53.0602	20.8177		10.891	16.268	0.669477		19.8824	27.0186	27.6658	23.1688	20.0314	20.0395	13.4379	12.7461	19.2866	33.3298	23.4397	15.7539	15.6702
AcWRKY14	Aco005184.1	0.681753	0.562126	2.46212	0	1.17065	1.4666	1.24744	0.308562	3.26584	0.30306	0.701151	6.4985	0.264694	2.99492	9.21781	0.253796	3.75572	10.0359	0.590112	3.29028	2.76587	0	2.15507	3.33424	0.303465	0	0	1.23196	4.74822	14.1456		0.933348	1.19653	0.780044		0.652078	1.26264	1.80742	0.655861	1.02458	0.705355	0.762617	0.733371	0.25286	0.164922	0.213415	0.350532	0.183222
AcWRKY15	Aco005240.1	6.04441	6.48835	5.80362	6.10099	9.10611	7.72812	16.7462	11.7171	10.6322	9.53097	10.3216	8.62656	13.6822	9.46889	9.75077	20.4636	11.602	8.61798	28.3314	16.0994	12.24	4.21313	12.9782	4.98266	10.356	14.2859	14.6952	17.5597	12.9589	13.7163		5.79932	13.5619	0.427618		13.4052	14.6315	14.0513	12.7678	12.1523	12.0031	9.78155	12.6637	9.78183	13.4559	13.4174	15.7504	13.9985
AcWRKY16	Aco011731.1	1.69675	0.722075	1.02428	1.51382	0.986839	1.0597	7.33593	3.46816	2.86397	4.52553	2.00772	1.76713	5.58893	3.75093	2.61191	7.74277	6.93505	3.00801	25.2517	20.6923	3.63362	2.8308	6.64882	0.963668	7.28464	11.5128	13.4603	3.44474	0.699865	5.52833		0.679015	2.52554	0.268859		0.718793	0.821331	0.824607	0.785913	0.760947	0.793217	0.562609	0.729781	0.696631	1.33916	1.4548	1.1886	0.959083
AcWRKY17	Aco017007.1	0.715791	1.4544	0.906444	0.390735	0.921827	0.604931	1.89442	1.5967	0.621723	3.00008	4.46953	1.27341	4.28775	2.62786	0.853944	0.571001	2.25328	3.21125	0	0.185066	0.791989	0.831069	3.04768	1.45029	0.13655	0.721331	0.301282	2.03131	0.0159868	1.22076		0.437915	1.19024	0.367922		0.056853	0.0390566	0.0481349	0.0257157	0.0114748	0.0378815	0	0.0552026	0.042762	0.0140909	0.0121164	0.0423375	0.0898
AcWRKY18	Aco008510.1	25.6466	23.1849	35.2148	25.5084	29.9499	40.0345	20.0583	29.6586	37.1213	21.3038	29.7293	48.8696	18.1639	28.0708	50.1733	10.8623	31.0109	44.899	10.8645	12.9152	44.9099	18.1461	53.8101	37.5758	11.1015	2.29978	4.48261	37.8902	55.4444	51.0662		26.0345	21.2669	1.22418		7.85155	7.36902	6.99939	5.23673	7.16502	8.52482	5.79228	6.5751	15.539	21.4998	16.5635	11.9412	8.31169
AcWRKY19	Aco008522.1	0	0	0	0	0	0	0	0	0	0	0	0	0	0	0	0	0	0	0	0	0	0	0	0	0	0	0	0	0	0		0	0	N/A		0	0	0	0	0	0	0	0	0	0	0	0	0
AcWRKY20	Aco017401.1	33.19	36.4954	35.2287	38.5898	34.9535	40.169	36.3799	46.5652	36.3997	40.3337	38.462	33.8671	35.7791	49.3557	37.9644	36.1857	56.5039	41.2956	24.8587	49.6284	45.6275	43.6818	41.5436	46.6643	16.8574	23.0721	21.0147	49.2607	36.6069	74.7329		29.89	33.1269	0.902288		12.1986	13.138	13.5042	13.2642	16.4904	15.7473	14.8387	17.2244	19.1009	20.4139	16.6398	17.2136	16.0929
AcWRKY21	Aco026741.1	1.49071	1.70713	1.14198	1.14527	1.84869	1.00956	1.28804	0.74966	0.549309	0.515405	0.851734	0.35651	1.02893	0.145525	0.131735	1.60317	0.547478	1.08366	0.14337	0.666153	0.366532	0	0.0747974	0.162013	0.221183	0.283251	2.0822	0.621034	0.168967	0.117194		0.670193	1.4817	0.452314		0.0970307	0.064732	0.0186332	0.0151673	0.0589456	0.0609885	0.0775321	0.024609	0.0431219	0.155847	0.0258439	0.0626834	0.098182
AcWRKY22	Aco009876.1	1.25472	1.12633	1.49495	1.19309	1.09463	1.19721	1.16642	0.577045	0.805383	1.07953	0.85334	0.989407	1.03716	0.746779	0.86916	1.08486	0.379052	0.79442	0.630614	0.293009	0.515009	0.927047	0.685413	1.38564	26.6461	2.38795	1.07328	1.16938	1.82838	8.31884		1.3458	2.08625	0.645079		2.42868	2.82441	2.25888	1.92194	1.74472	1.70589	1.79208	1.36083	1.18682	1.08282	1.77936	1.63132	2.26682
AcWRKY23	Aco009877.1	19.5916	20.6574	13.9169	41.3958	31.22	18.3909	28.298	34.7432	25.0925	19.3182	36.6753	49.3613	28.3056	27.254	47.5957	24.289	49.6253	46.9016	10.6117	31.8997	74.3373	4.97129	28.7937	19.6085	4.20179	4.39101	6.43707	31.1107	18.888	30.6616		9.55572	3.51503	2.71853		1.41697	1.54622	2.07871	1.59029	1.92149	2.48444	2.22873	2.10028	2.14912	3.19158	2.64503	1.5352	1.51381
AcWRKY24	Aco005341.1	376.196	306.454	153.314	255.841	184.537	108.341	32.9579	96.9765	32.8894	120.702	128.014	12.3996	46.2396	177.505	11.0116	6.30508	218.598	40.1906	7.21377	133.748	174.806	300.861	21.2455	138.406	0.598335	14.1371	5.91432	35.36	42.49	151.27		63.91	18.84	3.37		2.31772	1.89836	2.37218	1.95112	1.4924	1.25753	1.46611	1.14666	0.564361	0.908253	0.925714	2.1992	1.11355
AcWRKY25	Aco005520.1	201.741	193.06	320.677	189.413	224.04	371.637	13.4339	199.538	103.262	24.6154	242.415	165.969	30.566	268.748	129.52	5.33462	277.437	129.809	5.97219	43.7584	244.422	315.279	209.075	96.5596	3.22869	4.23557	6.6025	130.615	349.959	189.339		38.7766	27.0705	1.43243		11.3348	14.389	20.1645	9.62857	11.8064	16.4317	8.53159	4.58051	6.53	18.9931	26.5997	16.9806	8.88378
AcWRKY26	Aco005568.1	1.1175	0.744215	0.846667	1.03234	0.885636	1.20199	0	3.38483	3.99115	0	0	0.792954	0	3.05877	0.205105	0	5.58793	0.253081	0	0.31115	0.190224	0.762149	1.74684	0.504491	0.573952	0.110252	0	0.42226	0.255998	1.40523		0.108882	0.464668	0.234322		0	0.0217378	0.0290109	0.0824776	0.0979961	0	0.112855	0.0678352	0.0720295	0.023691	0.0201188	0.0978595	0.0497738
AcWRKY27	Aco005587.1	50.117	57.7306	40.4439	50.9606	55.0512	34.6541	26.5858	22.5877	16.2173	7.95661	13.7159	14.8922	15.5339	20.6287	27.8015	17.0108	17.478	13.9836	6.37946	6.77521	27.8037	12.1355	12.6473	11.1911	8.71711	3.51103	9.76144	6.20967	15.607	25.4188		16.2011	14.1041	1.14868		0.25314	0.236331	0.290139	0.195804	0.328541	0.541583	0.324287	0.286459	0.450694	0.976589	1.49263	1.18997	0.501964
AcWRKY28	Aco005719.1	23.5042	24.5977	22.4825	30.9658	21.6836	31.2371	5.89278	22.5547	24.8589	13.1107	59.5028	89.3324	12.8988	33.3589	64.305	5.17422	44.323	41.3645	1.61389	10.6347	70.0171	14.0265	54.1932	42.1122	0.301798	2.02906	5.85977	36.0902	123.585	71.7431		67.6088	2.98681	22.6358		4.60998	6.5001	9.44754	9.37541	9.95428	11.2051	10.0845	10.729	3.68918	5.57969	3.36474	4.98567	1.71695
AcWRKY29	Aco000547.1	14.4391	10.2215	4.49105	10.2155	10.6434	5.21101	3.97603	3.41805	1.57519	10.1346	7.03418	4.51283	4.64713	4.81989	3.00321	3.71315	3.24455	2.75014	17.5139	29.1696	8.14575	9.33479	8.75112	9.70985	3.10789	2.98501	6.8852	5.24371	4.52348	4.60083		0.486643	0.665143	0.731637		5.18891	5.20502	5.72274	5.42174	4.15103	4.19769	3.2341	2.81285	2.90673	5.45506	5.69499	4.6529	4.75754
AcWRKY30	Aco000436.1	0.917652	1.53552	1.7545	0.530393	0.347586	2.09019	0	2.63857	3.40134	0.0719866	0	0	0	0	0.193194	0.0602848	0.0594738	0.0529743	0	0	0.119452	0	0	0.105599	1.44166	0	0.190851	0.0493884	0.503726	9.30791		1.08321	2.09099	0.518037		0.304527	0.324273	0.268514	0.101489	0.180704	0.165963	0.0992897	0.0990931	0.0664372	0.122616	0.141589	0.246548	0.229938
AcWRKY31	Aco000358.1	108.44	97.0294	130.999	160.575	119.73	127.601	68.9232	106.423	35.9874	96.6052	184.82	123.365	97.6128	196.347	103.566	59.6936	251.072	164.272	23.1327	88.5527	137.507	106.395	315.869	91.7259	22.9108	12.4131	17.3685	212.734	82.9157	91.355		8.17933	16.0289	0.510288		0.663282	1.37632	1.51097	0.843841	1.81457	1.35919	1.15421	0.614552	1.87971	2.77856	2.84732	1.97653	1.50451
AcWRKY32	Aco000069.1	27.4216	21.8961	27.1827	25.8869	23.3915	26.2262	26.429	28.1168	34.8842	32.6578	22.7868	33.2815	27.7415	26.1261	35.7495	22.4555	30.8356	31.662	26.3814	30.1864	33.9378	28.6675	31.1652	29.1034	25.8592	28.0094	27.195	37.5636	34.9106	43.94		18.2068	26.4713	0.687795		30.6614	28.3014	30.2151	29.8556	30.0372	31.4294	35.9066	37.1244	41.1284	29.2894	27.8709	35.6741	32.6457
AcWRKY33	Aco022888.1	148.019	145.929	140.141	158.157	164.245	115.453	25.8058	63.1925	36.6391	36.0046	55.7857	34.1637	29.6811	66.8963	38.563	9.28806	85.5825	61.1528	4.46816	132.375	174.837	54.001	40.0725	65.9599	39.3353	12.8736	14.8712	9.7586	116.33	147.723		96.6595	53.5182	1.80611		15.7096	19.6173	17.7403	12.9989	11.1356	13.4148	18.1244	9.47344	11.5409	7.96995	8.93177	8.3826	7.16018
AcWRKY34	Aco012507.1	28.5723	35.6604	36.8883	43.8281	35.3707	36.1039	27.8285	30.9244	21.5772	25.277	29.7649	31.4238	39.9816	43.3493	33.025	30.7459	65.8794	48.9213	29.9655	43.957	64.2849	22.4902	32.7961	24.0826	27.0214	33.3882	28.3002	28.1108	64.9896	78.9718		19.7893	23.1968	0.853108		13.4007	12.5387	16.7061	18.6204	20.6078	27.7481	40.6237	34.3127	15.0347	18.3553	23.379	21.1238	15.1114
AcWRKY35	Aco006470.1	17.5437	16.9257	11.4521	19.4343	17.8893	14.6091	19.2744	19.4898	15.6972	20.7889	16.4555	13.051	23.4904	23.1885	18.5974	28.2689	35.0308	23.6796	37.0062	59.1568	40.6441	16.8774	12.3367	12.8827	41.7021	33.7846	20.4334	21.0769	26.1993	46.933		15.3772	23.9035	0.643305		17.3852	16.967	19.4562	20.9928	21.8505	23.0992	26.5886	27.6121	26.1708	21.9327	20.0528	22.3118	18.0682
AcWRKY36	Aco003842.1	10.0047	9.18362	8.8532	7.33866	8.50573	8.99562	7.29381	8.8086	13.3496	6.67105	6.18967	10.3104	8.73982	9.8373	12.1688	9.12194	11.798	13.5002	8.57527	13.0614	17.1667	6.23695	6.30039	12.7676	4.33155	7.01736	5.6191	7.15718	13.1986	17.143		6.84515	10.6977	0.639872		9.83851	8.61569	9.66321	8.89523	8.60318	7.78528	6.70046	6.96742	8.49552	9.62609	11.2705	11.1073	11.0577
AcWRKY37	Aco003738.1	1.26622	0.636211	0.896392	1.12321	0.560551	1.19172	2.22637	1.23573	1.96842	0.738771	0.651125	0.876025	1.33659	1.25156	1.36899	1.67928	1.4387	1.94163	1.23302	1.71873	1.57614	0.467774	0.804099	0.8902	1.16248	1.31952	1.39903	1.11011	1.12968	1.60909		0.15834	0.194567	0.813807		0.532947	0.474581	0.779402	0.44013	0.429762	0.697703	0.625542	0.755801	0.494836	0.701881	0.948377	0.359762	0.503252
AcWRKY38	Aco006221.1	34.5817	36.5528	33.9859	17.7132	15.0088	28.266	5.4356	18.2029	19.1145	5.58696	9.00893	3.02137	6.38796	16.9651	1.81746	8.08151	16.9527	3.28912	9.88984	17.1861	18.4573	19.36	4.64367	15.0502	1.93262	12.3096	2.87267	1.22827	19.1005	43.8849		25.4383	17.5551	1.44906		1.10781	1.65935	2.19726	1.84437	2.23155	1.17767	1.7145	1.13857	1.61377	0.934302	1.04014	0.879319	1.49595
AcWRKY39	Aco006201.1	0.630727	1.22584	1.24246	0.196743	0.348119	1.45375	0	1.46812	3.93447	0.0600808	0.0463338	0.374026	0.052475	0.178121	0.644968	0.150943	0.99275	1.98958	0	4.40296	15.5027	0	0.122068	0.220335	10.8892	0.173348	0.0530956	0.215852	2.66235	14.4226		4.44787	8.40145	0.529417		1.1145	0.796454	0.745681	0.715446	0.639607	1.07034	1.34414	0.953272	0.89488	0.604632	0.647224	0.482842	0.786121
AcWRKY40	Aco006054.1	13.4722	10.8306	6.46881	14.3407	5.20504	4.5284	1.50216	2.85822	1.21007	2.2458	3.72368	1.16508	1.27498	9.65426	0.401812	0.376148	7.14343	0.991602	0.109325	1.72709	0.55899	6.5945	1.14072	2.80026	0	2.1599	1.58776	0.212218	0	0.57293		8.56435	0.819706	10.4481		0	0	0	0	0	0	0	0	0	0	0	0	0
AcWRKY41	Aco006038.1	54.8432	59.4986	47.9698	49.0068	74.9287	46.8714	11.2893	54.3927	21.8786	27.5859	72.6504	17.8716	17.5669	49.3373	12.3745	17.6425	55.6307	28.432	14.7058	144.857	128.289	60.7814	12.0332	62.1573	7.64204	1.37623	2.10766	10.6721	18.863	58.8134		38.4114	27.0366	1.42072		8.97281	6.67801	5.66908	6.13663	5.89473	5.51847	4.73921	5.6612	4.68822	6.37728	8.38265	7.70426	7.3077
AcWRKY42	Aco005906.1	19.1219	14.497	24.7828	19.2085	18.3235	28.7332	25.0619	31.6687	41.8023	26.0102	28.1364	43.3161	30.8646	31.9649	42.8057	26.2878	37.9544	45.708	25.9432	33.2392	35.6587	29.5617	47.9621	31.5234	22.0283	25.7807	28.6975	57.2305	45.1837	27.3535		13.8767	13.7055	1.01249		32.0702	40.6853	42.3346	37.4377	35.9131	33.5494	35.9039	37.946	31.9351	24.5936	21.0658	26.4152	25.9059
AcWRKY43	Aco005897.1	3.27351	1.05617	1.40183	1.24309	2.19953	2.14323	0	0.773006	2.20273	0	0.146376	0.39387	0.331555	0	3.22614	0.317903	0.156813	2.23482	0.184793	0.343449	0.472433	0.210316	0	2.08823	0	0.182545	0.167738	0.237107	8.09	0.30662		1.10676	3.92512	0.281968		2.01267	2.65308	5.45996	5.61233	8.38452	7.15644	9.43839	8.2778	11.0726	4.99219	3.15272	3.79619	3.83751
AcWRKY44	Aco003674.1	8.79421	8.39842	8.00393	3.03834	9.74859	7.18416	0	11.1851	12.0599	0.296908	5.60984	7.49615	0.518643	11.5898	5.8434	0.372966	26.8603	11.9078	0	4.83525	23.8949	9.21179	1.96052	49.8695	0.148653	0	0.131194	1.04735	25.29	109.421		5.01917	5.88012	0.853583		2.5024	1.54768	3.19521	3.03124	2.58846	1.65572	3.81811	1.90707	2.21042	1.23589	1.37082	1.16107	1.85708
AcWRKY45	Aco001643.1	146.714	137.906	122.21	176.652	162.425	125.908	163.659	81.6757	35.218	97.5489	106.754	45.8214	150.504	82.6588	74.8259	120.665	69.2198	38.978	103.477	35.1508	78.6733	24.1577	201.529	10.8655	67.8718	26.2097	77.0063	130.722	41.9621	54.8164		126.056	43.19	2.91863		4.83709	4.6032	10.9244	9.5737	8.64991	6.79332	8.34432	5.72985	4.32085	3.06759	3.14703	3.97873	3.91854
AcWRKY46	Aco008200.1	764.187	596.86	470.157	955.175	865.966	462.473	143.299	290.073	38.892	348.589	469.911	136.995	239.33	529.257	128.237	128.072	686.672	276.505	30.5172	256.045	318.205	564.011	198.659	421.734	22.1908	26.5938	27.9654	258.134	285.606	514.372		761.417	94.9442	8.01963		1.21586	1.41437	2.89941	1.47505	2.66285	2.14415	0.98062	0.533422	1.53904	2.68266	4.49838	3.93078	2.04694
AcWRKY47	Aco008206.1	11.6273	16.2925	22.5072	14.1617	21.8986	28.1214	11.2524	20.1679	15.0826	12.369	27.5106	32.239	17.1442	34.1901	26.5402	13.2857	43.0975	34.4962	13.264	24.2466	29.0765	15.394	27.9531	25.7045	6.91077	7.93057	8.79227	25.2335	39.4794	29.8912		16.4642	14.6112	1.12682		18.2489	21.1868	20.6703	18.4738	23.2413	24.8882	27.8164	26.2622	27.169	26.9301	23.1724	21.1494	20.5002
AcWRKY48	Aco008276.1	99.5671	144.779	68.791	117.145	127.819	53.6499	35.2248	47.9326	7.42663	45.3875	92.4925	21.7484	50.1243	178.661	22.3051	25.7644	225.478	56.5379	10.8621	55.8224	32.2575	111.448	42.6731	111.649	7.78629	13.0873	13.893	20.795	40.1673	95.8831		93.4155	11.4293	8.17335		0.407369	0.464661	0.925173	1.24405	1.69385	1.14157	1.78068	1.54452	1.09162	0.609097	0.48203	0.877884	0.564475
AcWRKY49	Aco016066.1	28.6776	42.0701	12.8858	19.0825	31.6754	6.19169	1.57993	16.627	7.86768	8.09547	27.9866	2.12403	3.41341	14.759	2.49727	1.75332	22.4865	7.90895	0.135891	38.1369	55.1228	18.8685	3.68658	22.0105	0.419291	0	0	3.23577	2.41785	78.5942		7.60451	6.38447	1.19109		0.0952017	0.149178	0.0278906	0.211744	0.146866	0.0238271	0.229112	0.0609992	0.192736	0.0668234	0.0737947	0.337024	0.294239
AcWRKY50	Aco007122.1	3.89529	7.91476	4.65877	3.64518	3.22491	1.59612	1.0182	0.629647	0	0.494735	1.52614	0.513319	0.324079	1.22228	0.774519	0	2.45244	1.0012	2.28793	5.48319	1.84712	0	0.879523	3.71941	0	0.118953	0.437216	1.4011	3.54317	1.26292		5.07991	0.35461	14.3253		33.0689	27.4007	25.4397	14.6045	7.40534	5.65545	3.51932	1.32249	1.42422	0.900558	0.508119	0.898378	2.69454
AcWRKY51	Aco007123.1	20.9313	55.0265	23.5886	16.262	27.207	13.0895	4.80965	7.27037	0.538113	7.27056	19.8247	3.95144	3.06168	15.653	2.09061	1.95708	7.83027	1.43313	3.28647	2.5842	0.75403	7.0492	11.7383	6.18972	0.520021	1.12379	1.72105	6.76337	18.0021	5.66597		1.6581	1.88987	0.877361		101.501	76.6246	108.963	86.2609	55.1116	47.4375	42.2643	22.4718	12.5196	10.1742	6.12339	6.83803	12.4996
AcWRKY52	Aco027950.1	17.5635	16.8519	15.8639	27.4298	22.619	16.8159	11.7271	12.1912	5.18047	15.65	13.8917	14.2399	15.366	15.6215	9.9599	6.55301	21.347	11.6713	4.09039	18.2454	20.7839	13.8497	10.4566	12.2491	2.68194	2.07082	2.08849	11.9095	10.1276	17.1561		7.54834	2.62279	2.87798		2.12833	2.45554	2.90311	2.76231	2.75258	2.74076	3.6155	2.35481	1.85947	1.89299	2.74127	2.79692	1.1807
AcWRKY53	Aco028684.1	52.961	100.541	48.7115	31.3549	41.7508	21.6762	13.6273	13.2189	3.22868	11.555	32.7409	7.54366	8.61807	25.404	5.11038	5.54506	16.5187	3.53505	16.4324	4.46362	2.04665	12.0843	21.7621	10.4749	1.30005	3.87082	10.2116	18.7523	38.8099	15.3948		4.62409	3.83102	1.20701		71.1458	53.8322	73.3958	51.9823	27.0636	19.3831	14.3756	7.95335	5.38988	2.97269	1.35365	3.73056	8.36982
AcWRKY54	Aco031477.1	5.78219	5.20101	5.43625	9.25392	5.0772	3.81644	17.7635	16.3267	8.42586	10.8656	11.488	11.698	23.5722	19.3972	17.4807	18.7857	44.4503	27.4698	15.6974	69.9238	26.536	16.409	23.6783	21.4663	6.14202	20.31	25.2448	15.0881	6.46655	39.7286		15.8838	18.0955	0.877773		1.09103	0.822677	0.835029	0.877947	1.00964	0.685483	0.970684	1.28404	2.09821	1.09037	1.14173	1.31705	1.30645
[truncated: 19 more columns]

## Sheet: Expression feature
Additional file 6 RNA-seq data of 54 AcWRKY genes that were used in this study.
Expressed in all tested samples(FPKM>0)	Constitutive expression (FPKM>1 in all samples)	Preferntially expressed in root
AcWRKY1	AcWRKY1	AcWRKY1
AcWRKY4	AcWRKY4	AcWRKY3
AcWRKY6	AcWRKY7	AcWRKY14
AcWRKY7	AcWRKY9	AcWRKY20
AcWRKY9	AcWRKY13	AcWRKY22
AcWRKY11	AcWRKY15	AcWRKY30
AcWRKY12	AcWRKY18	AcWRKY32
AcWRKY13	AcWRKY20	AcWRKY34
AcWRKY15	AcWRKY23	AcWRKY38
AcWRKY16	AcWRKY25	AcWRKY44
AcWRKY18	AcWRKY27	AcWRKY49
AcWRKY20	AcWRKY29
AcWRKY22	AcWRKY31
AcWRKY23	AcWRKY32
AcWRKY24	AcWRKY33
AcWRKY25	AcWRKY34
AcWRKY27	AcWRKY35
AcWRKY28	AcWRKY36
AcWRKY29	AcWRKY38
AcWRKY31	AcWRKY41
AcWRKY32	AcWRKY42
AcWRKY33	AcWRKY45
AcWRKY34	AcWRKY46
AcWRKY35	AcWRKY47
AcWRKY36	AcWRKY48
AcWRKY37	AcWRKY52
AcWRKY38	AcWRKY53
AcWRKY41	AcWRKY54
AcWRKY42
AcWRKY45
AcWRKY46
AcWRKY47
AcWRKY48
AcWRKY51
AcWRKY52
AcWRKY53
AcWRKY54
