# Supplementary material for: Genome-wide investigation of WRKY gene family in pineapple: evolution and expression profiles during development and stress
Source: BMC Genomics. 2018 Jun 25;19:490. doi: 10.1186/s12864-018-4880-x (PMC6019807; doi:10.1186/s12864-018-4880-x)
Supplement: Supplementary file 8 — Sequences of the primers used in this study. (XLSX 11 kb) [file 12864_2018_4880_MOESM8_ESM.xlsx]

## Sheet: Sheet1
Additional file 8 Sequences of the primers used in this study
Primer name	Primer Sequence		Primer name	Primer Sequence
QAcWRKY4-F	TGCAATTCTAACTCGATG		QAcWRKY35-F	TGCAATGACCCATCAAGC
QAcWRKY4-R	GATAAGCGGGTTTCGACT		QAcWRKY35-R	GGCTCACAGTAGGCAGAAT
QAcWRKY5-F	CGCCGATTTCCGGTTATTCT		QAcWRKY36-F	GGCTGCTCACTCTCAGTTC
QAcWRKY5-R	CCGACCTCTTCCACCATGAA		QAcWRKY36-R	ATCGGTGCCATATTAACAGC
QAcWRKY9-F	GGGTTCTTCTACAGGGAGCTT		QAcWRKY41-F	GTTCGGGGACTTGATGATCG
QAcWRKY9-R	GTAGGGGATTTTGATCGGTCT		QAcWRKY41-R	AAGAGCGCGTCCTCCTCCT
QAcWRKY11-F	AGCGGAGCACCAAATCAAGA		QAcWRKY44-F	TCAGCACATCCCAGCAAACAA
QAcWRKY11-R	CCGACCGATAGAGCGTTGAT		QAcWRKY44-R	CCTCCATTCGAGCAGCTTTCG
QAcWRKY13-F	AGGGCTTTGATGTCGGAAT		QAcWRKY45-F	CGGGGACTCCTACCTCATCA
QAcWRKY13-R	AACGGGCAACTGCGTTTT		QAcWRKY45-R	CTTCGTCGCAATCCTGCTT
QAcWRKY15-F	TTCTCAGTCCCAGGATCAAC		QAcWRKY47-F	CCATGAACCACCTCAGAAAC
QAcWRKY15-R	CGTGACCCACACTACTGCT		QAcWRKY47-R	CTTTTCAGTCTTGCGTGTTG
QAcWRKY16-F	AAAGGGTCCGTTGCCAACTT		QAcWRKY48-F	GGCGACCTCCTCGTTCTTCT
QAcWRKY16-R	ACTTCGGGACGGCGAAGTAT		QAcWRKY48-R	TCGGGGCACTTCCTCTTGTA
QAcWRKY18 -F	CCAAGCGCAGTTGTATCTTC		QAcWRKY51-F	GAGGGCGGGAATCAACTAT
QAcWRKY18 -R	TCTCGTAACAATCCCACCAT		QAcWRKY51-R	TGTCGAACGAGCCAAGAA
QAcWRKY25-F	TGAGAGCAGCAACAACAAC		QAcWRKY19-F	GGGTTCTTCTACAGGGAGCTT
QAcWRKY25-R	GAAGGACGGAGAGAATCCAC		QAcWRKY19-R	GTAGGGGATTTTGATCGGTCT
QAcWRKY30-F	TGCAACCCATCAACAAGTGG		QAcWRKY53-F	CGAATAACAGCAATCAACCCC
QAcWRKY30-R	TCAATATTGCGCGGAACAAA		QAcWRKY53-R	ACCTTCGGCATAGACACCATT
QAcWRKY31-F	CATTGCGATCAAAACGAGCTA		QAcWRKY54-F	AGCTCGTCGTTCCTGTCGTC
QAcWRKY31-R	AAGGGAAGGAGAAGGAAGAGG		QAcWRKY54-R	CGTCGCACTTCCTCTTCAGC
QAcWRKY33-F	CTCCAACTACAATGCCCTTCAG		Qβactin-F	CTGGCCTACGTGGCACTTGACTT
QAcWRKY33-R	CACCATCGCTCCACTTTCC		Qβactin-R	CACTTCTGGGCAGCGGAACCTTT
